# Supplementary material for: Gut microbiota regulates chronic ethanol exposure-induced depressive-like behavior through hippocampal NLRP3-mediated neuroinflammation
Source: Mol Psychiatry. 2022 Oct 24;28(2):919–30. doi: 10.1038/s41380-022-01841-y (PMC9908543; doi:10.1038/s41380-022-01841-y)
Supplement: Supplementary file 2 — Raw data of causal mediation analysis [file 41380_2022_1841_MOESM2_ESM.xlsx]

## Sheet: Raw data of causal mediation an
Y	M	X	ACMEes	ACMEp	ACMEci1	ACMEci2	ADEes	ADEp	ADEci1	ADEci2	TEes	TEp	TECI1	TECI2	PROPes	PROPp	CI1	CI2
Z-score	TNF-α	Bacteroidetes	-30.4368	0	-48.0534	-15.5102	2.21466	0.76	-12.0757	15.5207	-28.2221	0	-41.0324	-14.1099	1.07281	0	0.5975	1.76981
Z-score	TNF-α	Firmicutes	29.6815	0	10.2529	51.6064	-2.25869	0.64	-12.6021	8.78702	27.4228	0.002	7.98739	49.2355	1.08876	0.002	0.669494	1.9822
Z-score	TNF-α	Proteobacteria	56.5855	0.026	3.80678	111.211	2.77283	0.862	-23.1368	30.2635	59.3583	0.04	5.01839	119.564	0.955002	0.026	0.263178	2.01485
Z-score	TNF-α	Verrucomicrobia	-273.191	0.012	-489.975	-43.7697	36.5669	0.436	-53.4225	132.249	-236.624	0.058	-465.56	5.47846	1.13031	0.054	-0.163203	2.57968
Z-score	TNF-α	Actinobacteria...7	842.898	0	456.132	1262.97	-152.392	0.162	-351.058	58.7262	690.506	0	276.706	1158.81	1.22261	0	0.923719	1.94952
Z-score	TNF-α	Deferribacteres...8	-18.8888	0.986	-17340.6	18174.7	181.665	0.998	-10703.1	11748.5	162.776	0.972	-20614.1	20903.2	0.717559	0.354	-7.56034	6.28418
Z-score	TNF-α	Cyanobacteria	11420	0.75	-52463	77730.3	-1618.01	0.778	-14564.1	12139.4	9801.95	0.818	-54933.5	78851.4	0.986189	0.128	-1.80578	4.06972
Z-score	TNF-α	Tenericutes	9410.45	0.824	-64572.2	85837.8	-9888.44	0.264	-26657.9	7931.88	-477.986	0.964	-75683.7	80221.5	0.910139	0.236	-3.29799	4.72606
Z-score	TNF-α	Spirochaetes...11	-9034.77	0.854	-122223	104274	-12037.5	0.028	-21554.9	-1923.71	-21072.3	0.714	-131325	95201.5	0.869903	0.144	-1.00125	6.3842
Z-score	TNF-α	Bacteroidia	-30.4368	0	-48.0534	-15.5102	2.21466	0.76	-12.0757	15.5207	-28.2221	0	-41.0324	-14.1099	1.07281	0	0.5975	1.76981
Z-score	TNF-α	Bacilli	21.195	0.558	-46.3281	91.6002	-3.40024	0.416	-11.6986	5.41805	17.7948	0.628	-48.7652	88.7398	1.04419	0.102	-1.34635	2.95986
Z-score	TNF-α	Clostridia	10.2508	0.906	-120.903	149.61	-10.4962	0.608	-54.3188	36.0353	-0.245453	0.966	-138.065	148.74	0.895894	0.24	-2.83621	4.12949
Z-score	TNF-α	Erysipelotrichi	46.2926	0	20.0021	76.4795	12.988	0.21	-7.41984	34.697	59.2806	0	31.3429	89.4163	0.779827	0	0.44464	1.16154
Z-score	TNF-α	Deltaproteobacteria	109.461	0.08	-15.7734	241.156	-0.527792	0.944	-48.9123	50.8454	108.933	0.102	-21.1558	249.379	1.00177	0.062	-0.261641	2.5241
Z-score	TNF-α	Betaproteobacteria	-10.9156	0.938	-319.929	306.563	78.7389	0.024	13.9222	147.633	67.8233	0.688	-241.519	398.489	0.690256	0.374	-8.76121	9.20658
Z-score	TNF-α	Epsilonproteobacteria	177.753	0	74.7534	285.455	-19.3498	0.43	-69.2556	33.61	158.403	0.002	56.1072	272.395	1.12651	0.002	0.789375	1.81497
Z-score	TNF-α	Gammaproteobacteria	-258.854	0.334	-810.072	318.464	-26.5283	0.736	-194.94	152.468	-285.382	0.322	-847.107	319.357	0.913828	0.124	-1.24409	3.7094
Z-score	TNF-α	Verrucomicrobiae	-273.191	0.012	-489.975	-43.7697	36.5669	0.436	-53.4225	132.249	-236.624	0.058	-465.56	5.47846	1.13031	0.054	-0.163203	2.57968
Z-score	TNF-α	Alphaproteobacteria	-1026.38	0.006	-1864.53	-212.726	37.8324	0.914	-483.775	592.719	-988.545	0.03	-1790.29	-80.908	1.0192	0.036	0.408656	2.70864
Z-score	TNF-α	Coriobacteriia	1054.18	0.09	-219.898	2393.01	-166.716	0.498	-702.376	402.513	887.464	0.206	-456.975	2319.82	1.11577	0.14	-2.09045	4.63957
Z-score	TNF-α	Actinobacteria...24	881.07	0	448.953	1352.49	-124.032	0.282	-343.286	108.961	757.037	0	314.663	1275.31	1.16553	0	0.875822	1.79962
Z-score	TNF-α	Deferribacteres...25	-18.8888	0.986	-17340.6	18174.7	181.665	0.998	-10703.1	11748.5	162.776	0.972	-20614.1	20903.2	0.717559	0.354	-7.56034	6.28418
Z-score	TNF-α	4C0d-2	11420	0.75	-52463	77730.3	-1618.01	0.778	-14564.1	12139.4	9801.95	0.818	-54933.5	78851.4	0.986189	0.128	-1.80578	4.06972
Z-score	TNF-α	Mollicutes	9410.45	0.824	-64572.2	85837.8	-9888.44	0.264	-26657.9	7931.88	-477.986	0.964	-75683.7	80221.5	0.910139	0.236	-3.29799	4.72606
Z-score	TNF-α	Spirochaetes...28	-9034.77	0.854	-122223	104274	-12037.5	0.028	-21554.9	-1923.71	-21072.3	0.714	-131325	95201.5	0.869903	0.144	-1.00125	6.3842
Z-score	TNF-α	Bacteroidales	-30.4368	0	-48.0534	-15.5102	2.21466	0.76	-12.0757	15.5207	-28.2221	0	-41.0324	-14.1099	1.07281	0	0.5975	1.76981
Z-score	TNF-α	Clostridiales	10.2508	0.906	-120.903	149.61	-10.4962	0.608	-54.3188	36.0353	-0.245453	0.966	-138.065	148.74	0.895894	0.24	-2.83621	4.12949
Z-score	TNF-α	Erysipelotrichales	46.2926	0	20.0021	76.4795	12.988	0.21	-7.41984	34.697	59.2806	0	31.3429	89.4163	0.779827	0	0.44464	1.16154
Z-score	TNF-α	Lactobacillales	3.16761	0.972	-134.89	144.034	-1.8985	0.632	-10.2691	6.94734	1.26911	0.994	-136.53	145.268	0.996895	0.042	0.148813	2.00404
Z-score	TNF-α	Bacillales	42.3336	0.002	14.0141	72.6846	-5.38513	0.366	-16.9777	7.09154	36.9485	0.01	8.32782	69.4199	1.14857	0.008	0.794079	2.01948
Z-score	TNF-α	Desulfovibrionales	109.449	0.08	-15.7654	241.12	-0.528254	0.944	-48.9102	50.8421	108.921	0.102	-21.1472	249.342	1.00178	0.062	-0.261976	2.52418
Z-score	TNF-α	Campylobacterales	177.753	0	74.7534	285.455	-19.3498	0.43	-69.2556	33.61	158.403	0.002	56.1072	272.395	1.12651	0.002	0.789375	1.81497
Z-score	TNF-α	Burkholderiales	8.15364	0.976	-312.214	335.229	79.5249	0.03	12.5743	150.731	87.6785	0.606	-234.939	435.051	0.67138	0.378	-6.06513	7.74125
Z-score	TNF-α	Enterobacteriales	-266.723	0.308	-803.725	291.891	-21.5606	0.764	-178.196	144.893	-288.283	0.3	-835.211	300.916	0.927403	0.108	-0.705241	3.39661
Z-score	TNF-α	Verrucomicrobiales	-273.191	0.012	-489.975	-43.7697	36.5669	0.436	-53.4225	132.249	-236.624	0.058	-465.56	5.47846	1.13031	0.054	-0.163203	2.57968
Z-score	TNF-α	Coriobacteriales	1054.18	0.09	-219.898	2393.01	-166.716	0.498	-702.376	402.513	887.464	0.206	-456.975	2319.82	1.11577	0.14	-2.09045	4.63957
Z-score	TNF-α	Sphingomonadales	-4932.38	0.002	-8675.24	-1272.84	-254.843	0.728	-1806.82	1394.41	-5187.22	0.006	-8745.31	-1267.24	0.944471	0.008	0.55895	1.44506
Z-score	TNF-α	Actinomycetales	892.102	0	494.516	1328.97	-142.718	0.274	-389.889	119.942	749.384	0	317.213	1239.96	1.19292	0	0.868845	1.94726
Z-score	TNF-α	RF32	-1519.84	0.218	-3971.74	957.284	226.367	0.478	-384.662	875.697	-1293.47	0.29	-3696.67	1311	1.08241	0.084	-1.14276	3.50377
Z-score	TNF-α	Deferribacterales	-18.8871	0.986	-17337	18179.7	181.65	0.998	-10702.8	11748.2	162.763	0.972	-20613.2	20907	0.71758	0.354	-7.57985	6.29494
Z-score	TNF-α	Pseudomonadales	4743.4	0.366	-5830.73	15612.7	-2103.83	0.47	-8392.56	4579	2639.58	0.698	-9340.27	15458.6	0.923662	0.42	-9.55464	8.59689
Z-score	TNF-α	Bifidobacteriales	-4204.73	0.45	-15728.6	7446.23	2245.33	0.148	-823.154	5506.11	-1959.4	0.722	-13164.2	10421.6	1.15339	0.296	-4.39366	7.50813
Z-score	TNF-α	YS2	11424.6	0.75	-52579.9	77701.8	-1618.57	0.778	-14569.4	12143.8	9805.98	0.818	-54967.5	79052.6	0.986212	0.128	-1.81615	4.06863
Z-score	TNF-α	RF39	6610.39	0.864	-56246.7	71822.2	-10041	0.714	-67376	50886.9	-3430.64	0.898	-85162	86757.6	0.517625	0.502	-5.50758	7.06338
Z-score	TNF-α	S24-7	-21.4123	0	-33.5109	-9.60878	-1.87049	0.692	-10.3063	6.89712	-23.2828	0	-34.563	-10.7534	0.920532	0	0.559428	1.40091
Z-score	TNF-α	Porphyromonadaceae	-4.31956	0.778	-37.8188	30.0354	6.0956	0.246	-4.38158	17.2571	1.77604	0.974	-31.2696	38.3836	0.894157	0.3	-5.56735	5.40365
Z-score	TNF-α	Bacteroidaceae	-42.2882	0.13	-96.0211	12.7487	19.614	0.218	-11.9244	52.7985	-22.6742	0.462	-81.408	38.6342	1.28394	0.34	-7.78586	8.02095
Z-score	TNF-α	Erysipelotrichaceae	46.2926	0	20.0021	76.4795	12.988	0.21	-7.41984	34.697	59.2806	0	31.3429	89.4163	0.779827	0	0.44464	1.16154
Z-score	TNF-α	Lachnospiraceae	0.0372292	0.996	-85.1495	88.9988	-8.23657	0.764	-67.8263	55.0543	-8.19934	0.854	-110.391	97.6017	0.655916	0.386	-3.6395	6.28296
Z-score	TNF-α	Lactobacillaceae	1.12097	0.998	-111.803	118.833	-2.3844	0.83	-26.5602	23.2674	-1.26343	0.948	-115.061	122.693	0.951707	0.142	-1.59353	3.08014
Z-score	TNF-α	Staphylococcaceae	42.6633	0.002	13.5625	73.9779	-5.42787	0.366	-17.1373	7.17146	37.2354	0.012	7.77499	70.6682	1.14878	0.01	0.784821	2.02392
Z-score	TNF-α	Rikenellaceae	-343.033	0.126	-781.937	97.6403	-33.7289	0.716	-233.727	177.529	-376.762	0.106	-797.794	85.8131	0.891481	0.084	-0.478029	2.31457
Z-score	TNF-α	Prevotellaceae	22.2825	0.464	-36.2158	83.7263	-23.218	0.034	-42.7874	-2.48226	-0.935505	0.94	-59.8711	63.8899	0.635663	0.596	-9.21989	10.4823
Z-score	TNF-α	Desulfovibrionaceae	109.557	0.08	-15.5392	241.05	-0.486338	0.944	-48.8808	50.8968	109.071	0.098	-20.8485	249.314	1.00217	0.058	-0.0648022	2.67745
Z-score	TNF-α	Helicobacteraceae	177.465	0	74.5398	285.134	-19.1178	0.438	-69.2904	34.1258	158.347	0.002	56.1813	272.258	1.12514	0.002	0.785284	1.81713
Z-score	TNF-α	Alcaligenaceae	18.0326	0.928	-306.381	350.608	78.5988	0.03	11.9236	149.528	96.6314	0.57	-229.987	448.238	0.678273	0.358	-6.38643	7.57873
Z-score	TNF-α	[Paraprevotellaceae]	68.4582	0.384	-88.2046	232.308	23.9246	0.48	-40.2862	92.0939	92.3828	0.292	-75.6518	267.642	0.787494	0.148	-1.19276	3.67238
Z-score	TNF-α	Enterobacteriaceae	-266.723	0.308	-803.725	291.891	-21.5606	0.764	-178.196	144.893	-288.283	0.3	-835.211	300.916	0.927403	0.108	-0.705241	3.39661
Z-score	TNF-α	Verrucomicrobiaceae	-273.191	0.012	-489.975	-43.7697	36.5669	0.436	-53.4225	132.249	-236.624	0.058	-465.56	5.47846	1.13031	0.054	-0.163203	2.57968
Z-score	TNF-α	Ruminococcaceae	150.285	0.748	-673.245	1005.08	-33.5478	0.772	-285.716	234.321	116.737	0.826	-756.978	998.411	0.946945	0.198	-3.25096	5.09154
Z-score	TNF-α	[Odoribacteraceae]	-665.388	0.02	-1227.65	-74.4326	203.457	0.132	-61.9509	485.676	-461.931	0.14	-1067.76	177.186	1.35322	0.12	-2.08732	7.07613
Z-score	TNF-α	Coriobacteriaceae	1054.18	0.09	-219.898	2393.01	-166.716	0.498	-702.376	402.513	887.464	0.206	-456.975	2319.82	1.11577	0.14	-2.09045	4.63957
Z-score	TNF-α	Enterococcaceae	533.929	0.63	-1414.21	2580.47	342.66	0.068	-16.0109	723.807	876.589	0.368	-1104.17	2966.55	0.746493	0.262	-2.90167	3.52716
Z-score	TNF-α	Sphingomonadaceae	-4932.38	0.002	-8675.24	-1272.84	-254.843	0.728	-1806.82	1394.41	-5187.22	0.006	-8745.31	-1267.24	0.944471	0.008	0.55895	1.44506
Z-score	TNF-α	Parabacteroides	-4.31452	0.782	-37.8216	30.0471	6.09425	0.248	-4.38339	17.2562	1.77973	0.972	-31.272	38.3955	0.893612	0.298	-5.73633	5.2882
Z-score	TNF-α	Bacteroides	-42.2882	0.13	-96.0211	12.7487	19.614	0.218	-11.9244	52.7985	-22.6742	0.462	-81.408	38.6342	1.28394	0.34	-7.78586	8.02095
Z-score	TNF-α	Allobaculum	46.8966	0	19.368	78.1846	12.7616	0.224	-7.86611	34.7045	59.6582	0	30.439	91.2906	0.785666	0	0.44837	1.17834
Z-score	TNF-α	Lactobacillus	1.11417	0.998	-111.731	118.749	-2.38535	0.828	-26.2778	22.9632	-1.27118	0.95	-114.789	122.393	0.952744	0.14	-1.63237	2.99374
Z-score	TNF-α	Staphylococcaceae_Staphylococcus	45.1982	0.002	13.7019	79.0327	-5.67564	0.366	-17.9007	7.47488	39.5226	0.014	7.81172	75.1821	1.14661	0.012	0.78291	2.0001
Z-score	TNF-α	Blautia	-7.61903	0.864	-112.115	101.124	-10.4718	0.83	-116.724	102.497	-18.0908	0.792	-164.924	139.347	0.505826	0.468	-4.55762	6.54435
Z-score	TNF-α	Prevotella	22.5634	0.472	-37.5812	85.7324	-23.3438	0.044	-43.7557	-1.70501	-0.780399	0.946	-61.5845	65.9181	0.661831	0.582	-9.05993	10.8574
Z-score	TNF-α	Sutterella	18.2177	0.928	-306.486	351.091	78.5199	0.03	11.8471	149.447	96.7376	0.57	-230.143	448.615	0.678975	0.358	-6.35744	7.58562
Z-score	TNF-α	Helicobacter	171.476	0	74.6625	274.119	-16.5681	0.454	-63.6638	33.4108	154.908	0.002	58.5113	264.079	1.11097	0.002	0.78634	1.7471
Z-score	TNF-α	[Prevotella]	69.0631	0.418	-96.7704	242.373	24.7036	0.452	-38.6205	91.9136	93.7667	0.3	-82.3045	279.153	0.788256	0.166	-1.14211	3.0527
Z-score	TNF-α	Desulfovibrio	135.036	0.066	-12.1223	290.786	-14.0982	0.54	-63.523	38.366	120.938	0.112	-28.5027	282.3	1.09221	0.078	-0.533208	3.13071
Z-score	TNF-α	Akkermansia	-273.191	0.012	-489.975	-43.7697	36.5669	0.436	-53.4225	132.249	-236.624	0.058	-465.56	5.47846	1.13031	0.054	-0.163203	2.57968
Z-score	TNF-α	Lachnospiraceae_Clostridium	332.405	0.006	90.43	590.349	21.933	0.796	-128.112	181.379	354.338	0.002	91.2804	644.103	0.945465	0.004	0.525536	1.83038
Z-score	TNF-α	Butyricimonas	-838.35	0	-1319.23	-352.183	128.207	0.552	-279.116	561.066	-710.143	0.028	-1269.73	-114.699	1.15788	0.028	0.62276	3.27125
Z-score	TNF-α	Oscillospira	238.257	0.642	-676.633	1199.04	-67.3634	0.626	-362.724	246.501	170.893	0.762	-818.315	1192.63	0.981433	0.224	-3.96884	6.47962
Z-score	TNF-α	Odoribacter	507.487	0.286	-443.003	1489.99	188.48	0.42	-256.901	661.775	695.967	0.188	-324.257	1768.89	0.744396	0.158	-2.62028	2.54291
Z-score	TNF-α	Shigella	957.39	0.002	315.139	1644.65	-155.281	0.418	-539.681	253.206	802.11	0.032	101.055	1569.55	1.18614	0.03	0.666202	2.96201
Z-score	TNF-α	[Eubacterium]	920.043	0.068	-92.1851	1979.43	72.8384	0.762	-394.189	569.132	992.881	0.064	-85.5107	2134.54	0.928992	0.052	-0.0292406	2.35562
Z-score	TNF-α	Alistipes	1720.67	0.052	-17.6126	3567.82	373.022	0.298	-335.225	1125.66	2093.69	0.026	294.909	4095.69	0.823506	0.034	0.242057	1.36424
Z-score	TNF-α	Enterococcus	500.847	0.636	-1372.72	2460.66	345.997	0.078	-38.7288	754.833	846.845	0.362	-1067.04	2868.42	0.73449	0.274	-3.23658	3.22972
Z-score	TNF-α	Staphylococcus_sciuri	47.6611	0	17.7526	79.6631	-5.97406	0.366	-18.8749	7.87779	41.687	0.002	11.3684	76.177	1.14812	0.002	0.814488	1.94015
Z-score	TNF-α	Blautia_producta	-7.54979	0.866	-112.445	101.673	-10.4251	0.83	-116.979	102.861	-17.9749	0.794	-165.32	139.938	0.506295	0.468	-4.64868	6.48937
Z-score	TNF-α	Bacteroides_acidifaciens	-135.962	0.024	-256.195	-13.6903	50.1159	0.04	4.64798	98.2956	-85.8456	0.168	-205.354	42.1688	1.46308	0.144	-2.90913	7.11855
Z-score	TNF-α	Bacteroides_caccae	-166.149	0	-267.297	-63.5662	21.0399	0.556	-46.5047	92.5282	-145.109	0.02	-253.51	-27.5425	1.1311	0.02	0.672247	2.59579
Z-score	TNF-α	Desulfovibrio_C21_c20	141.369	0.078	-20.4549	312.59	-14.3077	0.572	-68.6182	43.3371	127.061	0.14	-38.7382	304.413	1.083	0.094	-1.49092	2.90134
Z-score	TNF-α	Akkermansia_muciniphila	-273.191	0.012	-489.975	-43.7697	36.5669	0.436	-53.4225	132.249	-236.624	0.058	-465.56	5.47846	1.13031	0.054	-0.163203	2.57968
Z-score	TNF-α	Clostridium_aldenense	335.539	0.002	101.144	591.912	36.9436	0.644	-115.846	199.307	372.483	0.002	108.583	662.081	0.908416	0.004	0.515239	1.64433
Z-score	TNF-α	Parabacteroides_distasonis	-631.346	0.014	-1160.87	-90.0875	-50.4986	0.764	-416.267	338.198	-681.844	0.036	-1280.07	-60.6503	0.906107	0.042	0.145717	2.32191
Z-score	TNF-α	[Eubacterium]_dolichum	920.043	0.068	-92.1851	1979.43	72.8384	0.762	-394.189	569.132	992.881	0.064	-85.5107	2134.54	0.928992	0.052	-0.0292406	2.35562
Z-score	TNF-α	Enterococcus_casseliflavus	466.643	0.626	-1228.66	2231.74	343.286	0.076	-32.9371	743.086	809.929	0.344	-922.905	2655.32	0.712597	0.282	-2.61372	3.45469
Z-score	TNF-α	Coprobacillus_cateniformis	465.408	0.448	-685.713	1685.55	241.592	0.55	-525.487	1056.74	707.001	0.304	-648.759	2092.5	0.685275	0.24	-1.97936	4.8452
Z-score	TNF-α	Sphingomonas_yabuuchiae	-4932.38	0.002	-8675.24	-1272.84	-254.843	0.728	-1806.82	1394.41	-5187.22	0.006	-8745.31	-1267.24	0.944471	0.008	0.55895	1.44506
Z-score	TNF-α	Alistipes_indistinctus	2838.89	0	1048.98	4738.88	263.981	0.508	-501.954	1077.91	3102.87	0	1308.01	5120.28	0.918045	0	0.638844	1.23367
Z-score	TNF-α	Corynebacterium_stationis	1126.31	0	601.243	1704.96	-178.139	0.268	-483.064	145.893	948.174	0	383.728	1592.02	1.19021	0	0.87227	1.93782
Z-score	TNF-α	Clostridium_cocleatum	406.876	0.784	-2218.86	3136.42	11.6016	0.984	-1483.03	1599.89	418.478	0.83	-2583.72	3467.66	0.77344	0.322	-3.07654	6.28824
Z-score	TNF-α	Jeotgalicoccus_psychrophilus	1209.66	0	587.663	1889.45	-206.847	0.424	-725.639	344.455	1002.81	0.006	234.336	1843.97	1.2119	0.006	0.739784	3.24207
Z-score	TNF-α	[Clostridium]_difficile	2859.9	0.048	57.4909	5817.89	621.548	0.392	-790.886	2122.49	3481.45	0.026	510.375	6683.75	0.823484	0.034	0.226937	1.49366
Z-score	TNF-α	Lactobacillus_vaginalis	3305.75	0.012	681.441	6174.7	-60.1384	0.888	-1046.21	987.727	3245.62	0.02	482.227	6343.27	1.0199	0.012	0.667819	1.78515
Z-score	TNF-α	Mucispirillum_schaedleri	6.81347	0.988	-20687.5	21463.3	180.216	0.998	-11254.6	12331.7	187.029	0.996	-23487	24223.9	0.786424	0.296	-3.82378	9.85762
Z-score	TNF-α	Robinsoniella_peoriensis	-1496.54	0.536	-6715.37	3663.84	-826.266	0.092	-1715.87	119.092	-2322.8	0.346	-7288.24	3104.69	0.766743	0.194	-2.79621	2.93262
Z-score	LPS	Bacteroidetes	-17.3469	0	-32.3982	-5.58282	-10.7953	0.174	-27.1632	5.07305	-28.1422	0	-40.0725	-13.9711	0.612698	0	0.187049	1.24653
Z-score	LPS	Firmicutes	19.3308	0.012	3.18898	40.4629	8.15075	0.272	-5.51543	22.76	27.4816	0.002	9.2113	47.1682	0.698011	0.01	0.197806	1.31037
Z-score	LPS	Proteobacteria	27.7942	0.356	-31.4462	93.922	31.692	0.062	-1.29378	66.9367	59.4862	0.076	-8.16919	132.245	0.479677	0.292	-2.46265	1.62189
Z-score	LPS	Verrucomicrobia	-209.643	0.092	-489.178	30.7581	-27.3781	0.718	-189.344	145.331	-237.021	0.09	-491.483	34.8634	0.849252	0.078	-0.327296	2.8507
Z-score	LPS	Actinobacteria...7	585.19	0	263.648	983.291	106.03	0.49	-183.559	414.231	691.22	0	285.101	1153.24	0.849741	0	0.488446	1.4714
Z-score	LPS	Deferribacteres...8	-657.871	0.886	-12058.4	10896	933.417	0.942	-16245.8	19189.2	275.546	0.976	-19978	22729	0.283137	0.634	-5.4772	4.93188
Z-score	LPS	Cyanobacteria	7499.45	0.558	-16072.1	33526.2	2683.29	0.894	-29818.8	37222.1	10182.7	0.634	-29085.6	53378.3	0.418804	0.528	-4.05895	6.87945
Z-score	LPS	Tenericutes	18092.9	0.648	-54886.5	96049.7	-18636.5	0.046	-35608.6	-600.888	-543.63	0.958	-75272.6	81076.1	0.814794	0.398	-6.89286	8.63836
Z-score	LPS	Spirochaetes...11	-7409.09	0.852	-95218.2	83053.8	-13274.6	0.432	-47582.1	23182.7	-20683.7	0.652	-110133	77143.4	0.747993	0.304	-5.64006	3.68952
Z-score	LPS	Bacteroidia	-17.3469	0	-32.3982	-5.58282	-10.7953	0.174	-27.1632	5.07305	-28.1422	0	-40.0725	-13.9711	0.612698	0	0.187049	1.24653
Z-score	LPS	Bacilli	13.6726	0.696	-47.9416	80.5512	3.98536	0.252	-2.97102	11.2842	17.658	0.592	-44.5839	86.193	0.933313	0.112	-1.59208	2.7222
Z-score	LPS	Clostridia	1.62323	0.976	-86.7922	95.5366	-0.981026	0.956	-90.9557	95.554	0.642207	0.996	-125.011	133.633	0.48253	0.5	-5.00029	6.49361
Z-score	LPS	Erysipelotrichi	34.934	0	11.5856	66.3585	24.3783	0.074	-2.81988	53.3124	59.3123	0	36.4308	83.4565	0.583622	0	0.188316	1.05411
Z-score	LPS	Deltaproteobacteria	43.3673	0.56	-94.6701	194.491	65.7899	0.044	4.51104	131.319	109.157	0.164	-45.7825	276.1	0.458156	0.4	-4.03102	4.50942
Z-score	LPS	Betaproteobacteria	-24.3959	0.852	-307.365	261.466	93.6499	0.148	-33.6579	229.261	69.254	0.656	-248.161	383.346	0.566034	0.524	-10.0403	7.91011
Z-score	LPS	Epsilonproteobacteria	100.615	0.078	-11.9767	239.682	58.2804	0.16	-24.916	146.493	158.895	0.018	27.2729	301.639	0.622931	0.068	-0.0868034	1.3456
Z-score	LPS	Gammaproteobacteria	-170.955	0.538	-770.71	421.656	-115.124	0.37	-368.516	154.084	-286.079	0.366	-877.507	374.468	0.684947	0.248	-3.30653	4.2381
Z-score	LPS	Verrucomicrobiae	-209.643	0.092	-489.178	30.7581	-27.3781	0.718	-189.344	145.331	-237.021	0.09	-491.483	34.8634	0.849252	0.078	-0.327296	2.8507
Z-score	LPS	Alphaproteobacteria	-631.719	0.02	-1302.51	-64.2321	-355.422	0.294	-1003.92	334.622	-987.141	0.026	-1678.82	-219.769	0.620126	0.03	0.0803265	1.67999
Z-score	LPS	Coriobacteriia	911.381	0.162	-362.699	2329.5	-16.9994	0.934	-946.478	970.733	894.382	0.256	-632.679	2664.77	0.91417	0.202	-2.1381	6.7843
Z-score	LPS	Actinobacteria...24	579.548	0.058	-22.5091	1298.16	180.486	0.432	-258.456	647.139	760.035	0.034	61.5448	1509.71	0.760171	0.056	-0.0125675	1.68006
Z-score	LPS	Deferribacteres...25	-657.871	0.886	-12058.4	10896	933.417	0.942	-16245.8	19189.2	275.546	0.976	-19978	22729	0.283137	0.634	-5.4772	4.93188
Z-score	LPS	4C0d-2	7499.45	0.558	-16072.1	33526.2	2683.29	0.894	-29818.8	37222.1	10182.7	0.634	-29085.6	53378.3	0.418804	0.528	-4.05895	6.87945
Z-score	LPS	Mollicutes	18092.9	0.648	-54886.5	96049.7	-18636.5	0.046	-35608.6	-600.888	-543.63	0.958	-75272.6	81076.1	0.814794	0.398	-6.89286	8.63836
Z-score	LPS	Spirochaetes...28	-7409.09	0.852	-95218.2	83053.8	-13274.6	0.432	-47582.1	23182.7	-20683.7	0.652	-110133	77143.4	0.747993	0.304	-5.64006	3.68952
Z-score	LPS	Bacteroidales	-17.3469	0	-32.3982	-5.58282	-10.7953	0.174	-27.1632	5.07305	-28.1422	0	-40.0725	-13.9711	0.612698	0	0.187049	1.24653
Z-score	LPS	Clostridiales	1.62323	0.976	-86.7922	95.5366	-0.981026	0.956	-90.9557	95.554	0.642207	0.996	-125.011	133.633	0.48253	0.5	-5.00029	6.49361
Z-score	LPS	Erysipelotrichales	34.934	0	11.5856	66.3585	24.3783	0.074	-2.81988	53.3124	59.3123	0	36.4308	83.4565	0.583622	0	0.188316	1.05411
Z-score	LPS	Lactobacillales	1.15072	0.996	-217.936	227.969	2.10906	0.992	-106.682	118.404	3.25978	0.984	-251.166	254.198	0.817502	0.28	-2.81733	5.95499
Z-score	LPS	Bacillales	27.6718	0.232	-17.4497	78.9686	9.47603	0.454	-14.3577	35.0463	37.1479	0.158	-14.461	92.1568	0.741446	0.146	-1.09133	2.72866
Z-score	LPS	Desulfovibrionales	43.3658	0.56	-94.6464	194.462	65.779	0.044	4.50212	131.306	109.145	0.164	-45.7788	276.056	0.458173	0.4	-4.02757	4.51107
Z-score	LPS	Campylobacterales	100.615	0.078	-11.9767	239.682	58.2804	0.16	-24.916	146.493	158.895	0.018	27.2729	301.639	0.622931	0.068	-0.0868034	1.3456
Z-score	LPS	Burkholderiales	-9.2188	0.946	-303.819	291.185	98.3689	0.142	-33.3803	238.627	89.1501	0.586	-239.403	419.165	0.532284	0.5	-5.35394	9.65346
Z-score	LPS	Enterobacteriales	-183.908	0.516	-784.876	401.053	-105.068	0.386	-345.718	150.485	-288.976	0.358	-875.766	351.074	0.713024	0.25	-3.41851	5.70864
Z-score	LPS	Verrucomicrobiales	-209.643	0.092	-489.178	30.7581	-27.3781	0.718	-189.344	145.331	-237.021	0.09	-491.483	34.8634	0.849252	0.078	-0.327296	2.8507
Z-score	LPS	Coriobacteriales	911.381	0.162	-362.699	2329.5	-16.9994	0.934	-946.478	970.733	894.382	0.256	-632.679	2664.77	0.91417	0.202	-2.1381	6.7843
Z-score	LPS	Sphingomonadales	-3246.8	0.112	-7707.8	590.821	-1938.88	0.12	-4218.22	483.733	-5185.68	0.028	-9149.9	-902.353	0.609645	0.092	-0.24053	1.16796
Z-score	LPS	Actinomycetales	574.696	0.052	-7.28401	1265.5	176.947	0.43	-252.123	633.104	751.643	0.034	73.3291	1478.19	0.762378	0.05	0.0149632	1.72912
Z-score	LPS	RF32	-926.683	0.262	-2763.94	699.731	-352.792	0.612	-1869.72	1259.59	-1279.47	0.226	-3243.22	926.853	0.649881	0.256	-2.51056	3.47421
Z-score	LPS	Deferribacterales	-657.834	0.886	-12060.7	10898.4	933.398	0.942	-16245.6	19189	275.564	0.976	-19978.7	22730	0.283166	0.634	-5.48649	4.92805
Z-score	LPS	Pseudomonadales	5848.39	0.462	-9240.88	22535.5	-3091.54	0.62	-16530.1	11189.2	2756.85	0.82	-17429.5	25277.7	0.642514	0.538	-6.52705	8.59956
Z-score	LPS	Bifidobacteriales	-1851.66	0.662	-10685.2	7032.13	-50.9742	0.954	-6100.17	6377.31	-1902.63	0.732	-12171.6	9062.18	0.7042	0.362	-5.3958	7.2935
Z-score	LPS	YS2	7502.64	0.558	-16092.1	33553.8	2683.27	0.894	-29813.1	37216.1	10185.9	0.634	-29075.6	53403.6	0.418971	0.528	-4.07837	6.86853
Z-score	LPS	RF39	15303.4	0.538	-31210.9	65232.7	-18456.7	0.586	-91165.4	58808.4	-3153.28	0.912	-88156.9	92523.3	0.20668	0.786	-8.57907	9.36846
Z-score	LPS	S24-7	-16.4414	0	-30.9171	-5.07978	-6.81434	0.378	-22.361	8.37501	-23.2558	0	-34.1169	-10.1916	0.707332	0	0.208992	1.61008
Z-score	LPS	Porphyromonadaceae	-1.47619	0.926	-38.215	37.1327	3.40094	0.74	-15.5842	23.7601	1.92476	0.944	-39.4595	43.6352	0.782752	0.306	-3.61674	5.38983
Z-score	LPS	Bacteroidaceae	-36.5048	0.23	-99.1713	24.6206	14.2026	0.616	-40.849	72.1654	-22.3022	0.596	-101.331	59.8871	0.867443	0.434	-9.52162	9.4255
Z-score	LPS	Erysipelotrichaceae	34.934	0	11.5856	66.3585	24.3783	0.074	-2.81988	53.3124	59.3123	0	36.4308	83.4565	0.583622	0	0.188316	1.05411
Z-score	LPS	Lachnospiraceae	-4.93719	0.852	-66.2372	58.8968	-2.8085	0.916	-87.9909	88.0806	-7.74569	0.862	-109.197	104.022	0.341647	0.57	-7.38373	6.12963
Z-score	LPS	Lactobacillaceae	-0.738354	0.986	-210.647	215.702	1.81827	0.998	-140.244	153.037	1.07991	0.988	-261.914	258.266	0.677473	0.374	-5.75702	7.07171
Z-score	LPS	Staphylococcaceae	27.8293	0.246	-18.7027	80.6358	9.60914	0.458	-14.6454	35.6799	37.4384	0.168	-16.0245	94.2256	0.745706	0.138	-1.13412	3.44115
Z-score	LPS	Rikenellaceae	-145.053	0.494	-583.055	294.328	-231.089	0.072	-459.47	11.4322	-376.142	0.132	-837.244	125.87	0.431358	0.374	-2.77433	3.14837
Z-score	LPS	Prevotellaceae	33.4254	0.22	-20.3197	91.9155	-32.4061	0.556	-151.484	94.1378	1.01936	0.99	-130.987	149.731	0.163153	0.878	-7.66896	8.31443
Z-score	LPS	Desulfovibrionaceae	43.5541	0.56	-94.2914	194.544	65.7397	0.044	4.50471	131.22	109.294	0.164	-45.4963	276.048	0.459865	0.4	-3.87781	4.55912
Z-score	LPS	Helicobacteraceae	100.394	0.078	-12.136	239.335	58.442	0.16	-24.6952	146.596	158.836	0.018	27.2089	301.721	0.621753	0.068	-0.0886391	1.3421
Z-score	LPS	Alcaligenaceae	0.840543	0.994	-297.849	305.1	97.2294	0.14	-32.6317	235.401	98.0699	0.548	-236.103	430.201	0.53063	0.498	-6.12	9.16832
Z-score	LPS	[Paraprevotellaceae]	70.1341	0.222	-39.2028	193.737	21.431	0.238	-13.1729	58.5863	91.5651	0.098	-19.9536	213.867	0.766021	0.132	-1.56398	1.71971
Z-score	LPS	Enterobacteriaceae	-183.908	0.516	-784.876	401.053	-105.068	0.386	-345.718	150.485	-288.976	0.358	-875.766	351.074	0.713024	0.25	-3.41851	5.70864
Z-score	LPS	Verrucomicrobiaceae	-209.643	0.092	-489.178	30.7581	-27.3781	0.718	-189.344	145.331	-237.021	0.09	-491.483	34.8634	0.849252	0.078	-0.327296	2.8507
Z-score	LPS	Ruminococcaceae	77.2768	0.846	-593.957	802.317	33.52	0.31	-31.9987	103.1	110.797	0.776	-578.13	844.881	0.967115	0.078	-0.379987	2.5031
Z-score	LPS	[Odoribacteraceae]	-546.474	0.134	-1310.23	161.833	88.0129	0.794	-516.697	731.241	-458.461	0.3	-1306.67	450.044	0.971348	0.242	-5.81467	7.14856
Z-score	LPS	Coriobacteriaceae	911.381	0.162	-362.699	2329.5	-16.9994	0.934	-946.478	970.733	894.382	0.256	-632.679	2664.77	0.91417	0.202	-2.1381	6.7843
Z-score	LPS	Enterococcaceae	504.522	0.372	-621.127	1774.52	388.382	0.56	-886.789	1743.5	892.904	0.292	-782.707	2672.45	0.500589	0.304	-3.92354	5.92145
Z-score	LPS	Sphingomonadaceae	-3246.8	0.112	-7707.8	590.821	-1938.88	0.12	-4218.22	483.733	-5185.68	0.028	-9149.9	-902.353	0.609645	0.092	-0.24053	1.16796
Z-score	LPS	Parabacteroides	-1.46425	0.926	-38.2032	37.1466	3.39267	0.742	-15.5856	23.7438	1.92842	0.944	-39.4548	43.6289	0.782788	0.306	-3.64628	5.38188
Z-score	LPS	Bacteroides	-36.5048	0.23	-99.1713	24.6206	14.2026	0.616	-40.849	72.1654	-22.3022	0.596	-101.331	59.8871	0.867443	0.434	-9.52162	9.4255
Z-score	LPS	Allobaculum	36.8201	0	11.7697	70.81	22.8473	0.11	-4.86599	52.2453	59.6674	0	34.7486	84.9984	0.610919	0	0.198501	1.0997
Z-score	LPS	Lactobacillus	-0.740046	0.986	-210.965	216.031	1.81793	0.998	-140.301	153.085	1.07788	0.988	-262.103	258.582	0.677591	0.374	-5.77233	7.00676
Z-score	LPS	Staphylococcaceae_Staphylococcus	29.4759	0.246	-19.8823	85.5885	10.2656	0.454	-15.4477	37.9737	39.7414	0.168	-16.8755	99.9518	0.74531	0.138	-1.10002	3.45254
Z-score	LPS	Blautia	-9.40858	0.83	-98.6688	83.6905	-8.46257	0.878	-131.717	122.734	-17.8711	0.786	-164.601	144.896	0.361173	0.544	-5.1206	6.98786
Z-score	LPS	Prevotella	33.8487	0.208	-18.7696	91.5101	-32.6558	0.56	-153.298	95.5817	1.19297	0.99	-132.172	150.793	0.151596	0.886	-7.23497	8.44566
Z-score	LPS	Sutterella	1.00416	0.994	-297.922	305.345	97.174	0.142	-32.7587	235.422	98.1782	0.548	-236.217	430.424	0.532301	0.498	-6.10312	9.18048
Z-score	LPS	Helicobacter	93.7532	0.086	-14.1534	226.484	61.5559	0.098	-12.2666	139.898	155.309	0.012	29.9899	293.815	0.587058	0.078	-0.133752	1.16362
Z-score	LPS	[Prevotella]	70.9642	0.24	-46.0849	203.133	22.0175	0.238	-13.6387	60.3728	92.9817	0.134	-26.2611	223.676	0.77301	0.122	-1.86105	2.38482
Z-score	LPS	Desulfovibrio	58.5994	0.538	-116.514	251.357	62.8185	0.112	-14.5542	145.27	121.418	0.226	-75.8712	329.95	0.565945	0.32	-2.26656	4.14052
Z-score	LPS	Akkermansia	-209.643	0.092	-489.178	30.7581	-27.3781	0.718	-189.344	145.331	-237.021	0.09	-491.483	34.8634	0.849252	0.078	-0.327296	2.8507
Z-score	LPS	Lachnospiraceae_Clostridium	230.4	0.056	-8.0427	512.783	124.342	0.19	-61.5463	322.13	354.742	0.01	73.9924	657.089	0.642051	0.054	-0.00494626	1.39498
Z-score	LPS	Butyricimonas	-591.381	0.012	-1134.82	-90.5869	-118.694	0.58	-576.546	368.389	-710.074	0.034	-1348.22	-65.7721	0.808866	0.038	0.123894	2.50634
Z-score	LPS	Oscillospira	144.082	0.756	-690.856	1052.63	21.9885	0.804	-134.902	188.712	166.07	0.74	-683.797	1112.38	0.970334	0.112	-1.61028	3.47414
Z-score	LPS	Odoribacter	270.021	0.566	-600.863	1224.76	430.53	0.234	-286.801	1192.84	700.552	0.224	-438.078	1904.05	0.426637	0.414	-3.24639	5.11681
Z-score	LPS	Shigella	696.669	0.036	49.2494	1515.95	111.819	0.802	-684.197	958.115	808.488	0.094	-155.722	1828.22	0.819462	0.098	-1.54153	4.7387
Z-score	LPS	[Eubacterium]	454.092	0.468	-726.872	1739.85	539.414	0.044	31.6766	1079	993.506	0.134	-316.615	2376.22	0.493962	0.334	-3.15871	3.70319
Z-score	LPS	Alistipes	1218.14	0.224	-712.992	3384.14	886.783	0.23	-535.012	2397.72	2104.92	0.072	-133.586	4559.63	0.566281	0.188	-0.86574	1.75338
Z-score	LPS	Enterococcus	482.623	0.364	-562.334	1655.05	380.336	0.572	-904.042	1745.23	862.959	0.296	-756.104	2634.7	0.481454	0.332	-4.82509	6.21405
Z-score	LPS	Staphylococcus_sciuri	31.4951	0.212	-17.1309	86.4773	10.4179	0.462	-16.2221	39.0648	41.9131	0.126	-12.7081	101.06	0.742544	0.162	-1.24647	2.3589
Z-score	LPS	Blautia_producta	-9.3426	0.83	-99.1421	84.2143	-8.41436	0.878	-131.918	123.054	-17.757	0.786	-165.044	145.349	0.361805	0.544	-5.06694	6.52225
Z-score	LPS	Bacteroides_acidifaciens	-103.729	0.002	-189.493	-24.948	18.7774	0.672	-67.5256	110.129	-84.9511	0.144	-197.006	29.0549	1.10511	0.146	-3.94667	9.14601
Z-score	LPS	Bacteroides_caccae	-122.613	0.002	-234.599	-28.5333	-22.1179	0.674	-132.729	95.4938	-144.731	0.032	-270.52	-11.3151	0.817581	0.034	0.171305	3.11722
Z-score	LPS	Desulfovibrio_C21_c20	61.2528	0.552	-128.292	269.336	66.2909	0.116	-16.936	154.993	127.544	0.238	-85.2434	353.807	0.571299	0.322	-2.414	4.98715
Z-score	LPS	Akkermansia_muciniphila	-209.643	0.092	-489.178	30.7581	-27.3781	0.718	-189.344	145.331	-237.021	0.09	-491.483	34.8634	0.849252	0.078	-0.327296	2.8507
Z-score	LPS	Clostridium_aldenense	237.106	0.036	11.3346	514.656	135.687	0.148	-51.4222	334.749	372.793	0.004	106.227	667.807	0.628499	0.036	0.0477	1.29527
Z-score	LPS	Parabacteroides_distasonis	-530.751	0.032	-1119.11	-33.3941	-150.377	0.568	-712.609	447.998	-681.128	0.058	-1328.05	14.6663	0.740833	0.066	-0.124405	3.24207
Z-score	LPS	[Eubacterium]_dolichum	454.092	0.468	-726.872	1739.85	539.414	0.044	31.6766	1079	993.506	0.134	-316.615	2376.22	0.493962	0.334	-3.15871	3.70319
Z-score	LPS	Enterococcus_casseliflavus	461.667	0.326	-461.823	1504.26	362.927	0.562	-832.399	1633.19	824.594	0.266	-649.437	2441.57	0.478488	0.332	-4.95313	4.92843
Z-score	LPS	Coprobacillus_cateniformis	135.511	0.828	-941.508	1263.14	575.962	0.254	-425.329	1640.03	711.473	0.356	-749.168	2250.71	0.315956	0.584	-4.12913	5.51447
Z-score	LPS	Sphingomonas_yabuuchiae	-3246.8	0.112	-7707.8	590.821	-1938.88	0.12	-4218.22	483.733	-5185.68	0.028	-9149.9	-902.353	0.609645	0.092	-0.24053	1.16796
Z-score	LPS	Alistipes_indistinctus	1781.19	0.052	-16.3466	3911.37	1325.3	0.014	284.118	2431.75	3106.49	0	1172.54	5393.47	0.559631	0.052	-0.00810105	0.892713
Z-score	LPS	Corynebacterium_stationis	699.981	0.094	-141.519	1680.41	252.287	0.412	-338.297	880.15	952.268	0.054	-43.0213	2012.56	0.725098	0.08	-0.212558	1.96684
Z-score	LPS	Clostridium_cocleatum	-63.7212	0.952	-2498.27	2429.93	486.98	0.602	-1341.28	2429.83	423.259	0.818	-2618.06	3541.29	0.587236	0.454	-7.17981	6.95679
Z-score	LPS	Jeotgalicoccus_psychrophilus	772.417	0.22	-435.455	2136.03	230.553	0.488	-399.146	900.049	1002.97	0.144	-364.853	2442.47	0.765468	0.14	-0.893999	3.01641
Z-score	LPS	[Clostridium]_difficile	1784	0.218	-958.708	4916.12	1704.95	0.076	-159.139	3685.89	3488.95	0.038	261.429	6913.35	0.497469	0.188	-0.56997	1.27229
Z-score	LPS	Lactobacillus_vaginalis	2345.02	0.184	-996.428	6184.06	923.556	0.482	-1579.69	3583.7	3268.57	0.12	-706.395	7533.85	0.694234	0.168	-1.46448	2.71458
Z-score	LPS	Mucispirillum_schaedleri	-633.047	0.922	-14671.2	13801.6	944.014	0.944	-17466.1	20507.9	310.966	0.982	-22474.2	24675.6	0.344411	0.6	-8.07817	5.83705
Z-score	LPS	Robinsoniella_peoriensis	-1325.34	0.504	-5505.36	2780.71	-1009.99	0.04	-1873.64	-91.2673	-2335.32	0.24	-6419.4	2109.27	0.653834	0.264	-3.99875	3.67199
Z-score	KC	Bacteroidetes	0.933935	0.808	-5.01619	9.54474	-28.9451	0	-42.945	-14.6258	-28.0112	0	-43.8888	-12.8363	-0.0093705	0.808	-0.487832	0.164736
Z-score	KC	Firmicutes	-2.27332	0.714	-17.1836	8.60761	29.9141	0.004	10.1616	50.9524	27.6407	0.012	6.66708	49.6421	-0.0361527	0.722	-1.50168	0.310465
Z-score	KC	Proteobacteria	-0.346303	0.97	-18.1165	17.0315	60.2381	0.042	4.83278	118.734	59.8918	0.038	5.88027	119.349	-9.6e-05	0.996	-0.510186	0.420618
Z-score	KC	Verrucomicrobia	34.9153	0.608	-92.3412	232.791	-270.201	0.056	-525.99	1.62113	-235.286	0.112	-526.893	65.9225	-0.0585586	0.7	-3.48932	1.56954
Z-score	KC	Actinobacteria...7	-31.1179	0.83	-376.868	264.208	723.035	0.002	276.94	1196.92	691.918	0.002	268.914	1158.36	-0.0225507	0.828	-0.866809	0.363497
Z-score	KC	Deferribacteres...8	461.229	0.976	-11706.1	13063.9	-48.7459	0.966	-33356.5	35346.3	412.483	0.984	-40319.9	43164.8	0.0728304	0.744	-1.28005	2.0039
Z-score	KC	Cyanobacteria	-857.514	0.948	-16163.1	10859.6	11370.5	0.698	-44989.4	71262.2	10513	0.726	-46286.8	69259	0.00307412	0.962	-2.32321	1.94007
Z-score	KC	Tenericutes	-1082.49	0.99	-48489.4	36188.4	1511.81	0.998	-97120.5	106325	429.321	0.992	-107312	111017	0.0497214	0.754	-2.64944	4.7509
Z-score	KC	Spirochaetes...11	228.888	0.972	-18367	18594.4	-19116.2	0.728	-133834	102791	-18887.3	0.724	-131913	100649	-0.00287917	0.972	-2.21977	2.20888
Z-score	KC	Bacteroidia	0.933935	0.808	-5.01619	9.54474	-28.9451	0	-42.945	-14.6258	-28.0112	0	-43.8888	-12.8363	-0.0093705	0.808	-0.487832	0.164736
Z-score	KC	Bacilli	-4.98819	0.732	-40.1837	25.3412	23.8093	0.506	-45.3922	96.667	18.8211	0.598	-41.957	86.0023	-0.0297536	0.926	-5.03044	5.3052
Z-score	KC	Clostridia	0.403706	1	-37.1523	37.9805	1.64543	0.992	-179.163	192.872	2.04914	0.996	-183.318	195.49	0.0030422	0.968	-1.85177	1.75018
Z-score	KC	Erysipelotrichi	-0.657065	0.9	-9.43138	6.00653	60.2229	0	30.9013	91.3522	59.5658	0	29.1329	90.5133	-0.00170171	0.9	-0.209327	0.105889
Z-score	KC	Deltaproteobacteria	-1.52241	0.984	-76.2276	62.3384	111.402	0.118	-27.8159	259.406	109.88	0.174	-44.2147	266.833	0.00662894	0.918	-1.18618	1.75703
Z-score	KC	Betaproteobacteria	0.651577	0.996	-94.2137	91.7769	70.9167	0.662	-236.687	398.109	71.5683	0.66	-244.26	409.427	0.00775468	0.948	-2.77355	2.83924
Z-score	KC	Epsilonproteobacteria	-0.0256245	0.994	-21.8637	20.025	159.872	0.004	51.529	275.121	159.847	0.006	46.7548	278.398	-6.35e-05	0.996	-0.201954	0.14658
Z-score	KC	Gammaproteobacteria	11.3959	0.916	-209.141	264.683	-291.122	0.368	-922.484	380.287	-279.726	0.394	-922.5	416.952	0.00364763	0.962	-2.06284	2.18609
Z-score	KC	Verrucomicrobiae	34.9153	0.608	-92.3412	232.791	-270.201	0.056	-525.99	1.62113	-235.286	0.112	-526.893	65.9225	-0.0585586	0.7	-3.48932	1.56954
Z-score	KC	Alphaproteobacteria	-11.7377	0.994	-586.828	510.295	-974.003	0.06	-1899.74	9.76551	-985.741	0.078	-2062.49	69.8162	0.00492329	0.948	-1.21366	0.995234
Z-score	KC	Coriobacteriia	-16.9115	0.976	-984.337	870.688	908.816	0.264	-694.777	2612.92	891.905	0.32	-1046.44	2782.17	0.0279399	0.844	-2.37097	1.88408
Z-score	KC	Actinobacteria...24	-64.9226	0.784	-610.691	330.328	823.159	0.002	348.974	1327.43	758.237	0.026	129.118	1368.68	-0.0288643	0.806	-2.01391	0.422201
Z-score	KC	Deferribacteres...25	461.229	0.976	-11706.1	13063.9	-48.7459	0.966	-33356.5	35346.3	412.483	0.984	-40319.9	43164.8	0.0728304	0.744	-1.28005	2.0039
Z-score	KC	4C0d-2	-857.514	0.948	-16163.1	10859.6	11370.5	0.698	-44989.4	71262.2	10513	0.726	-46286.8	69259	0.00307412	0.962	-2.32321	1.94007
Z-score	KC	Mollicutes	-1082.49	0.99	-48489.4	36188.4	1511.81	0.998	-97120.5	106325	429.321	0.992	-107312	111017	0.0497214	0.754	-2.64944	4.7509
Z-score	KC	Spirochaetes...28	228.888	0.972	-18367	18594.4	-19116.2	0.728	-133834	102791	-18887.3	0.724	-131913	100649	-0.00287917	0.972	-2.21977	2.20888
Z-score	KC	Bacteroidales	0.933935	0.808	-5.01619	9.54474	-28.9451	0	-42.945	-14.6258	-28.0112	0	-43.8888	-12.8363	-0.0093705	0.808	-0.487832	0.164736
Z-score	KC	Clostridiales	0.403706	1	-37.1523	37.9805	1.64543	0.992	-179.163	192.872	2.04914	0.996	-183.318	195.49	0.0030422	0.968	-1.85177	1.75018
Z-score	KC	Erysipelotrichales	-0.657065	0.9	-9.43138	6.00653	60.2229	0	30.9013	91.3522	59.5658	0	29.1329	90.5133	-0.00170171	0.9	-0.209327	0.105889
Z-score	KC	Lactobacillales	-2.02477	0.878	-35.1169	27.0441	5.78143	0.958	-133.171	152.599	3.75666	0.988	-130.801	145.862	-0.001523	0.986	-3.05353	3.37616
Z-score	KC	Bacillales	-4.23696	0.862	-49.4019	29.8948	41.0295	0.01	10.2118	73.8549	36.7925	0.098	-9.1567	79.39	-0.00881517	0.956	-4.41851	3.75379
Z-score	KC	Desulfovibrionales	-1.52348	0.984	-76.2199	62.3151	111.391	0.118	-27.8149	259.382	109.868	0.174	-44.2089	266.801	0.00662343	0.918	-1.18547	1.75703
Z-score	KC	Campylobacterales	-0.0256245	0.994	-21.8637	20.025	159.872	0.004	51.529	275.121	159.847	0.006	46.7548	278.398	-6.35e-05	0.996	-0.201954	0.14658
Z-score	KC	Burkholderiales	0.614769	0.996	-93.6479	87.7234	90.9897	0.58	-225.543	427.675	91.6045	0.546	-230.728	440.61	0.00525413	0.958	-2.91906	2.41612
Z-score	KC	Enterobacteriales	12.3094	0.922	-211.027	267.781	-295.189	0.352	-908.73	357.207	-282.88	0.376	-915.482	393.641	0.00468514	0.958	-2.20497	2.26157
Z-score	KC	Verrucomicrobiales	34.9153	0.608	-92.3412	232.791	-270.201	0.056	-525.99	1.62113	-235.286	0.112	-526.893	65.9225	-0.0585586	0.7	-3.48932	1.56954
Z-score	KC	Coriobacteriales	-16.9115	0.976	-984.337	870.688	908.816	0.264	-694.777	2612.92	891.905	0.32	-1046.44	2782.17	0.0279399	0.844	-2.37097	1.88408
Z-score	KC	Sphingomonadales	40.9562	0.932	-1447.99	1522.94	-5195.17	0.01	-8694.89	-1476.1	-5154.21	0.008	-8546.61	-1570.12	-0.00348556	0.928	-0.460103	0.33839
Z-score	KC	Actinomycetales	-58.0145	0.798	-569.888	316.575	807.673	0.002	360.893	1282.88	749.658	0.018	163.729	1320.33	-0.0287036	0.812	-1.85877	0.383811
Z-score	KC	RF32	-10.7797	0.954	-1903.66	1756.06	-1257.16	0.406	-4251.31	1924.63	-1267.94	0.442	-4643.41	2297.1	0.0439296	0.784	-2.55602	2.78441
Z-score	KC	Deferribacterales	461.198	0.976	-11705.3	13064	-48.6549	0.966	-33358.2	35348.3	412.543	0.984	-40323.1	43166.7	0.0728301	0.744	-1.28166	2.00394
Z-score	KC	Pseudomonadales	-492.44	0.902	-7837.04	5393.91	3155.08	0.61	-8912.41	15978.8	2662.65	0.676	-9426.37	15665.1	0.0241181	0.902	-3.70028	3.57194
Z-score	KC	Bifidobacteriales	-153.447	0.994	-4940.71	3656.79	-1636.51	0.78	-15280.9	12862.9	-1789.96	0.772	-16210.5	13113.1	0.0163722	0.866	-2.4935	3.03717
Z-score	KC	YS2	-857.515	0.946	-16161.8	10857	11374.3	0.698	-45003.6	71285.2	10516.8	0.726	-46305.6	69285.9	0.00307418	0.964	-2.31831	1.94091
Z-score	KC	RF39	-1727.64	0.982	-84194.4	66354.3	-1917.88	0.938	-119461	122991	-3645.52	0.958	-140238	137866	0.108134	0.68	-3.46984	6.4576
Z-score	KC	S24-7	4.57498	0.424	-4.63916	20.5894	-27.8616	0	-40.1934	-14.9578	-23.2866	0.012	-39.1345	-6.14674	-0.126626	0.436	-2.46613	0.165775
Z-score	KC	Porphyromonadaceae	-0.600014	0.994	-15.3832	11.548	2.73242	0.884	-29.4147	36.539	2.1324	0.902	-32.8533	37.5023	0.042001	0.808	-2.49268	3.99035
Z-score	KC	Bacteroidaceae	-0.473208	0.984	-24.8351	20.5054	-21.9333	0.438	-80.6013	40.2611	-22.4066	0.45	-84.3371	42.0916	0.0148037	0.886	-2.12566	2.0178
Z-score	KC	Erysipelotrichaceae	-0.657065	0.9	-9.43138	6.00653	60.2229	0	30.9013	91.3522	59.5658	0	29.1329	90.5133	-0.00170171	0.9	-0.209327	0.105889
Z-score	KC	Lachnospiraceae	1.0479	0.99	-55.5178	61.3628	-8.0614	0.894	-163.044	156.665	-7.0135	0.912	-166.619	163.027	0.0195827	0.902	-2.34682	3.61159
Z-score	KC	Lactobacillaceae	-1.73992	0.91	-33.7688	26.8611	1.68296	0.998	-95.3221	104.203	-0.0569574	0.982	-92.7172	99.392	0.00715399	0.956	-2.99277	4.34712
Z-score	KC	Staphylococcaceae	-4.26221	0.86	-49.8685	30.2067	41.3484	0.014	9.63237	75.1146	37.0862	0.1	-9.62035	80.5868	-0.00792904	0.956	-4.23156	3.56298
Z-score	KC	Rikenellaceae	47.2432	0.85	-362.28	513.862	-423.005	0.096	-888.398	69.4541	-375.762	0.166	-911.624	194.764	-0.0148648	0.944	-4.88096	3.87598
Z-score	KC	Prevotellaceae	-2.27085	0.992	-77.5128	55.4511	1.52095	0.998	-88.0431	96.2374	-0.749902	0.986	-108.337	108.797	0.146455	0.65	-5.86845	6.87453
Z-score	KC	Desulfovibrionaceae	-1.50795	0.98	-75.7038	62.091	111.528	0.118	-27.4671	259.299	110.02	0.174	-43.6681	266.649	0.00638657	0.922	-1.18076	1.77187
Z-score	KC	Helicobacteraceae	-0.0251367	0.994	-21.8418	20.0202	159.811	0.004	51.5286	274.994	159.786	0.006	46.7634	278.265	-6.78e-05	0.996	-0.202136	0.146629
Z-score	KC	Alcaligenaceae	0.524457	0.996	-94.9422	91.622	100.101	0.556	-219.232	439.739	100.625	0.516	-224.008	452.044	0.0058753	0.948	-2.61559	2.38747
Z-score	KC	[Paraprevotellaceae]	-7.09662	0.806	-70.2848	38.6343	100.265	0.13	-30.5496	238.958	93.1685	0.16	-37.7549	234.368	-0.0175213	0.854	-2.49893	1.45246
Z-score	KC	Enterobacteriaceae	12.3094	0.922	-211.027	267.781	-295.189	0.352	-908.73	357.207	-282.88	0.376	-915.482	393.641	0.00468514	0.958	-2.20497	2.26157
Z-score	KC	Verrucomicrobiaceae	34.9153	0.608	-92.3412	232.791	-270.201	0.056	-525.99	1.62113	-235.286	0.112	-526.893	65.9225	-0.0585586	0.7	-3.48932	1.56954
Z-score	KC	Ruminococcaceae	-15.649	0.83	-189.411	128.413	139.969	0.696	-548.599	871.807	124.32	0.728	-556.317	842.366	0.0020726	0.978	-2.5974	2.28553
Z-score	KC	[Odoribacteraceae]	4.26403	0.978	-274.209	293.338	-464.167	0.162	-1067.25	176.728	-459.903	0.192	-1114.7	223.123	0.00694472	0.93	-1.55888	1.48296
Z-score	KC	Coriobacteriaceae	-16.9115	0.976	-984.337	870.688	908.816	0.264	-694.777	2612.92	891.905	0.32	-1046.44	2782.17	0.0279399	0.844	-2.37097	1.88408
Z-score	KC	Enterococcaceae	-5.48744	1	-420.294	358.827	915.857	0.43	-1316.87	3288.51	910.37	0.426	-1468.91	3350.79	0.00245931	0.938	-1.24601	0.994699
Z-score	KC	Sphingomonadaceae	40.9562	0.932	-1447.99	1522.94	-5195.17	0.01	-8694.89	-1476.1	-5154.21	0.008	-8546.61	-1570.12	-0.00348556	0.928	-0.460103	0.33839
Z-score	KC	Parabacteroides	-0.601048	0.994	-15.3959	11.5633	2.73717	0.882	-29.4185	36.5526	2.13612	0.902	-32.8566	37.5125	0.0420265	0.808	-2.49592	3.8698
Z-score	KC	Bacteroides	-0.473208	0.984	-24.8351	20.5054	-21.9333	0.438	-80.6013	40.2611	-22.4066	0.45	-84.3371	42.0916	0.0148037	0.886	-2.12566	2.0178
Z-score	KC	Allobaculum	-0.620922	0.906	-10.0693	6.48243	60.5854	0.002	28.91	94.1398	59.9645	0.002	26.8509	93.5221	-0.00148073	0.908	-0.215649	0.116852
Z-score	KC	Lactobacillus	-1.73942	0.902	-33.7145	26.8005	1.68853	0.998	-95.4795	104.378	-0.0508973	0.984	-92.7551	99.4482	0.00568011	0.962	-3.32943	4.13464
Z-score	KC	Staphylococcaceae_Staphylococcus	-4.53883	0.852	-52.4953	31.7918	43.9197	0.014	10.0309	79.9746	39.3809	0.096	-9.9894	84.9973	-0.00992007	0.944	-5.1628	3.42142
Z-score	KC	Blautia	-0.47614	0.978	-23.6731	18.7254	-15.8683	0.864	-226.165	207.508	-16.3445	0.84	-232.703	213.142	0.00229658	0.918	-0.943313	1.27083
Z-score	KC	Prevotella	-2.29884	0.992	-78.6186	56.1321	1.72929	0.998	-90.6682	99.5003	-0.569544	0.992	-110.63	111.614	0.14163	0.656	-5.73286	5.93629
Z-score	KC	Sutterella	0.526406	1	-95.0405	91.3824	100.211	0.556	-219.458	440.206	100.738	0.516	-224.233	452.541	0.00583384	0.952	-2.61505	2.37396
Z-score	KC	Helicobacter	-0.000308453	0.982	-20.5616	19.8854	156.276	0.004	52.7012	266.379	156.276	0.004	48.4538	269.221	-0.000295999	0.982	-0.222593	0.144214
Z-score	KC	[Prevotella]	-6.43236	0.808	-64.2205	35.2938	101.249	0.148	-37.667	248.646	94.817	0.176	-44.4941	242.913	-0.0158156	0.856	-2.23086	1.39182
Z-score	KC	Desulfovibrio	-1.57104	0.996	-103.87	96.9518	123.151	0.144	-42.7887	298.936	121.58	0.22	-81.1346	330.135	0.0133479	0.876	-1.73489	2.04575
Z-score	KC	Akkermansia	34.9153	0.608	-92.3412	232.791	-270.201	0.056	-525.99	1.62113	-235.286	0.112	-526.893	65.9225	-0.0585586	0.7	-3.48932	1.56954
Z-score	KC	Lachnospiraceae_Clostridium	-0.160699	0.98	-74.992	67.9062	355.208	0.002	167.248	555.177	355.048	0.002	157.854	562.787	-0.000258543	0.982	-0.329455	0.170704
Z-score	KC	Butyricimonas	11.0703	0.956	-537.072	549.947	-723.57	0.042	-1352.06	-55.4209	-712.5	0.06	-1436.61	58.7891	-0.00112538	0.996	-1.71825	0.988083
Z-score	KC	Oscillospira	-24.0754	0.824	-293.447	206.402	202.696	0.606	-560.987	1014.25	178.62	0.652	-547.429	973.892	0.00425622	0.976	-3.20269	3.4021
Z-score	KC	Odoribacter	-133.275	0.786	-1232.38	825.999	829.809	0.198	-443.83	2183.27	696.534	0.304	-759.528	2081.92	-0.000710193	0.99	-4.83377	5.52595
Z-score	KC	Shigella	-60.7161	0.728	-487.533	245.053	870.008	0.042	73.5642	1716.37	809.292	0.064	-25.0631	1682.57	-0.0284888	0.756	-1.29457	0.49935
Z-score	KC	[Eubacterium]	-25.5107	0.914	-421.416	280.636	1030	0.072	-65.3479	2194	1004.49	0.094	-158.945	2202.6	-0.00141153	0.952	-0.838063	0.570477
Z-score	KC	Alistipes	-53.9927	0.868	-920.195	684.142	2157.96	0.012	488.806	3931.72	2103.96	0.036	332.13	3953.42	-0.00980256	0.9	-0.746709	0.507142
Z-score	KC	Enterococcus	-5.88563	0.992	-491.029	413.076	884.318	0.44	-1315.31	3221.8	878.432	0.43	-1453.97	3273.27	0.00415632	0.93	-1.48056	1.18998
Z-score	KC	Staphylococcus_sciuri	-4.26303	0.862	-49.8987	30.5575	45.8241	0.006	13.0528	80.6689	41.5611	0.076	-5.42816	85.7794	-0.0111598	0.934	-3.84652	2.79901
Z-score	KC	Blautia_producta	-0.465395	0.974	-23.2496	18.4702	-15.751	0.864	-226.653	208.275	-16.2164	0.842	-232.89	213.88	0.00219407	0.924	-0.941297	1.16102
Z-score	KC	Bacteroides_acidifaciens	-1.56789	0.998	-122.919	105.64	-84.3026	0.252	-222.825	62.6379	-85.8705	0.322	-269.352	91.2115	0.0421403	0.824	-3.02522	3.03362
Z-score	KC	Bacteroides_caccae	-0.182849	0.986	-31.8556	27.9311	-143.879	0.046	-276.684	-2.61867	-144.062	0.052	-290.46	1.49625	0.000552457	0.974	-0.446531	0.302872
Z-score	KC	Desulfovibrio_C21_c20	-2.29503	0.994	-137.026	121.844	129.792	0.172	-55.7389	326.438	127.497	0.256	-112.771	367.84	0.0194371	0.85	-2.11187	1.90192
Z-score	KC	Akkermansia_muciniphila	34.9153	0.608	-92.3412	232.791	-270.201	0.056	-525.99	1.62113	-235.286	0.112	-526.893	65.9225	-0.0585586	0.7	-3.48932	1.56954
Z-score	KC	Clostridium_aldenense	-0.442985	0.996	-68.7446	66.7958	373.307	0	196.705	561.18	372.864	0.002	182.373	570.034	-8.42e-05	0.998	-0.24716	0.158172
Z-score	KC	Parabacteroides_distasonis	3.37552	0.968	-337.508	327.685	-683.56	0.06	-1332.56	6.4383	-680.185	0.062	-1353.52	23.979	-0.00053519	0.986	-1.12867	0.773548
Z-score	KC	[Eubacterium]_dolichum	-25.5107	0.914	-421.416	280.636	1030	0.072	-65.3479	2194	1004.49	0.094	-158.945	2202.6	-0.00141153	0.952	-0.838063	0.570477
Z-score	KC	Enterococcus_casseliflavus	-6.05409	0.994	-528.999	444.568	843.432	0.426	-1177.49	2991	837.378	0.408	-1316.72	3039.45	0.00628427	0.91	-1.39703	1.28581
Z-score	KC	Coprobacillus_cateniformis	-4.36655	1	-422.338	365.588	722.783	0.368	-824.676	2367.22	718.416	0.366	-930.322	2413.85	0.00688364	0.898	-0.984209	1.40241
Z-score	KC	Sphingomonas_yabuuchiae	40.9562	0.932	-1447.99	1522.94	-5195.17	0.01	-8694.89	-1476.1	-5154.21	0.008	-8546.61	-1570.12	-0.00348556	0.928	-0.460103	0.33839
Z-score	KC	Alistipes_indistinctus	-116.063	0.832	-1425.73	847.901	3229.51	0.002	1382.37	5192.4	3113.44	0.016	922.677	5273.63	-0.0112648	0.848	-0.885231	0.282849
Z-score	KC	Corynebacterium_stationis	-74.5451	0.802	-737.057	411.477	1023.19	0.002	422.442	1661.8	948.65	0.022	179.454	1704.69	-0.027244	0.82	-1.87245	0.424766
Z-score	KC	Clostridium_cocleatum	19.1224	0.986	-750.75	843.656	428.75	0.838	-3120.64	4200.58	447.872	0.832	-3199.24	4251.05	-0.000825258	0.994	-1.90448	2.06517
Z-score	KC	Jeotgalicoccus_psychrophilus	-114.628	0.872	-1429.18	911.149	1105.08	0.01	288.183	1973.26	990.452	0.106	-360.205	2192.64	-0.00481296	0.974	-4.30295	3.80036
Z-score	KC	[Clostridium]_difficile	-529.336	0.824	-5905.16	3697.93	3981.42	0.032	589.103	7586.33	3452.08	0.208	-3382.44	9011.7	0.00458593	0.972	-3.84726	5.18724
Z-score	KC	Lactobacillus_vaginalis	-393.969	0.684	-2822.8	1466.87	3667.86	0.032	532.826	6999.38	3273.9	0.058	-80.356	6805.27	-0.0552233	0.73	-2.54834	0.872754
Z-score	KC	Mucispirillum_schaedleri	431.571	0.986	-12621	14433.7	56.4563	0.97	-37419.2	39880.6	488.028	0.988	-45915.7	48790	0.0722686	0.73	-1.30189	2.01903
Z-score	KC	Robinsoniella_peoriensis	218.487	0.914	-3864.55	5053.65	-2441.96	0.492	-10222.9	5826.61	-2223.48	0.572	-11052.7	6375.85	0.0174275	0.902	-3.56475	3.87109
Z-score	IL-6	Bacteroidetes	-4.79381	0.46	-21.2283	8.55927	-23.2187	0.06	-49.3339	1.36682	-28.0125	0.002	-43.7129	-10.7663	0.154842	0.462	-0.269056	1.11335
Z-score	IL-6	Firmicutes	6.80607	0.296	-4.8732	24.0973	20.934	0.152	-8.12327	51.7179	27.7401	0.016	5.02983	50.0866	0.218411	0.312	-0.183945	1.84118
Z-score	IL-6	Proteobacteria	25.4187	0.13	-6.03812	74.3182	34.1674	0.172	-14.9658	86.1664	59.5861	0.032	7.86308	111.211	0.39122	0.134	-0.198682	1.51263
Z-score	IL-6	Verrucomicrobia	-208.249	0.016	-438.834	-32.0822	-27.3688	0.786	-257.091	216.712	-235.618	0.04	-479.899	-8.90322	0.842289	0.056	-0.0346509	4.76499
Z-score	IL-6	Actinobacteria...7	238.308	0.144	-54.9688	704.192	456.436	0.118	-115.221	1063.93	694.745	0.02	102.198	1315.85	0.306533	0.152	-0.18079	1.39702
Z-score	IL-6	Deferribacteres...8	-276.529	0.934	-8976.13	8618.03	884.617	0.992	-35932.4	40008.9	608.088	0.992	-36889.5	43538.3	0.0329065	0.842	-2.12256	3.27033
Z-score	IL-6	Cyanobacteria	781.859	0.962	-27236.3	31062.1	9255.14	0.552	-20241.1	40599.8	10037	0.614	-29198.8	55320.2	0.315187	0.628	-5.03438	5.19363
Z-score	IL-6	Tenericutes	-5439.16	0.786	-48291.2	39891.6	7068.48	0.942	-123643	145971	1629.32	0.978	-133514	153016	0.0704122	0.808	-3.25852	3.24546
Z-score	IL-6	Spirochaetes...11	572.277	0.918	-10073.8	12004.1	-19357.9	0.73	-137200	105869	-18785.6	0.72	-138249	109592	-0.000598896	0.994	-1.09674	0.802771
Z-score	IL-6	Bacteroidia	-4.79381	0.46	-21.2283	8.55927	-23.2187	0.06	-49.3339	1.36682	-28.0125	0.002	-43.7129	-10.7663	0.154842	0.462	-0.269056	1.11335
Z-score	IL-6	Bacilli	11.67	0.44	-16.9574	48.0919	6.8277	0.796	-40.3603	56.8077	18.4977	0.492	-35.3057	73.1604	0.369377	0.468	-4.7044	5.96541
Z-score	IL-6	Clostridia	2.38557	0.92	-44.1369	50.3782	-0.766869	0.97	-139.811	146.042	1.6187	0.99	-145.556	156.492	0.0826564	0.818	-3.00923	3.85244
Z-score	IL-6	Erysipelotrichi	7.80273	0.394	-8.95044	30.7793	51.5711	0.002	22.7667	82.182	59.3738	0	32.9648	87.3236	0.1102	0.394	-0.177323	0.483429
Z-score	IL-6	Deltaproteobacteria	47.1696	0.228	-25.6683	151.83	62.552	0.27	-50.0904	182.1	109.722	0.09	-19.4327	237.113	0.381509	0.234	-0.947507	2.31951
Z-score	IL-6	Betaproteobacteria	1.19609	0.992	-148.046	157.722	69.7355	0.58	-172.675	327.457	70.9316	0.64	-200.689	386.279	0.180004	0.72	-4.75967	4.64407
Z-score	IL-6	Epsilonproteobacteria	49.2392	0.358	-50.6425	183.742	110.588	0.218	-64.2828	296.417	159.827	0.014	38.2787	275.859	0.276227	0.372	-0.316388	1.88346
Z-score	IL-6	Gammaproteobacteria	-254.087	0.01	-558.385	-21.351	-23.4563	0.91	-648.412	641.332	-277.543	0.386	-890.775	377.543	0.536681	0.396	-5.13279	7.2205
Z-score	IL-6	Verrucomicrobiae	-208.249	0.016	-438.834	-32.0822	-27.3688	0.786	-257.091	216.712	-235.618	0.04	-479.899	-8.90322	0.842289	0.056	-0.0346509	4.76499
Z-score	IL-6	Alphaproteobacteria	-149.82	0.478	-718.857	300.193	-834.509	0.046	-1584.48	-37.5255	-984.33	0.04	-1787.88	-45.4535	0.118738	0.454	-0.484438	1.06652
Z-score	IL-6	Coriobacteriia	238.396	0.334	-265.042	856.764	661.547	0.286	-566.183	1966.23	899.943	0.202	-419.488	2406.45	0.217092	0.392	-1.64968	1.93139
Z-score	IL-6	Actinobacteria...24	382.784	0.12	-88.7191	1144.45	377.982	0.232	-245.225	1040.24	760.765	0.034	87.228	1375.37	0.473418	0.122	-0.195723	1.61479
Z-score	IL-6	Deferribacteres...25	-276.529	0.934	-8976.13	8618.03	884.617	0.992	-35932.4	40008.9	608.088	0.992	-36889.5	43538.3	0.0329065	0.842	-2.12256	3.27033
Z-score	IL-6	4C0d-2	781.859	0.962	-27236.3	31062.1	9255.14	0.552	-20241.1	40599.8	10037	0.614	-29198.8	55320.2	0.315187	0.628	-5.03438	5.19363
Z-score	IL-6	Mollicutes	-5439.16	0.786	-48291.2	39891.6	7068.48	0.942	-123643	145971	1629.32	0.978	-133514	153016	0.0704122	0.808	-3.25852	3.24546
Z-score	IL-6	Spirochaetes...28	572.277	0.918	-10073.8	12004.1	-19357.9	0.73	-137200	105869	-18785.6	0.72	-138249	109592	-0.000598896	0.994	-1.09674	0.802771
Z-score	IL-6	Bacteroidales	-4.79381	0.46	-21.2283	8.55927	-23.2187	0.06	-49.3339	1.36682	-28.0125	0.002	-43.7129	-10.7663	0.154842	0.462	-0.269056	1.11335
Z-score	IL-6	Clostridiales	2.38557	0.92	-44.1369	50.3782	-0.766869	0.97	-139.811	146.042	1.6187	0.99	-145.556	156.492	0.0826564	0.818	-3.00923	3.85244
Z-score	IL-6	Erysipelotrichales	7.80273	0.394	-8.95044	30.7793	51.5711	0.002	22.7667	82.182	59.3738	0	32.9648	87.3236	0.1102	0.394	-0.177323	0.483429
Z-score	IL-6	Lactobacillales	1.49116	0.894	-18.9455	23.5365	2.71639	1	-148.16	162.483	4.20755	0.974	-150.429	171.675	0.0146362	0.928	-1.74907	1.58494
Z-score	IL-6	Bacillales	21.4124	0.184	-8.59554	67.1403	15.7075	0.306	-14.4349	47.7401	37.1199	0.06	-1.02864	75.4777	0.54122	0.164	-0.478597	1.90963
Z-score	IL-6	Desulfovibrionales	47.1706	0.226	-25.6504	151.827	62.5385	0.27	-50.0997	182.082	109.709	0.09	-19.4268	237.114	0.381599	0.232	-0.947002	2.32156
Z-score	IL-6	Campylobacterales	49.2392	0.358	-50.6425	183.742	110.588	0.218	-64.2828	296.417	159.827	0.014	38.2787	275.859	0.276227	0.372	-0.316388	1.88346
Z-score	IL-6	Burkholderiales	11.5832	0.886	-135.464	169.135	79.3115	0.55	-171.535	346.042	90.8947	0.552	-190.766	413.125	0.187801	0.698	-3.54374	6.06655
Z-score	IL-6	Enterobacteriales	-245.81	0.014	-545.937	-17.2669	-34.7673	0.89	-638.775	607.843	-280.577	0.374	-875.026	361.784	0.528102	0.38	-5.69497	7.05112
Z-score	IL-6	Verrucomicrobiales	-208.249	0.016	-438.834	-32.0822	-27.3688	0.786	-257.091	216.712	-235.618	0.04	-479.899	-8.90322	0.842289	0.056	-0.0346509	4.76499
Z-score	IL-6	Coriobacteriales	238.396	0.334	-265.042	856.764	661.547	0.286	-566.183	1966.23	899.943	0.202	-419.488	2406.45	0.217092	0.392	-1.64968	1.93139
Z-score	IL-6	Sphingomonadales	-1496.54	0.168	-4464.2	370.395	-3670.81	0.048	-7075.18	-53.0682	-5167.35	0.008	-8233.63	-1632.04	0.261229	0.168	-0.0854792	0.976643
Z-score	IL-6	Actinomycetales	392.456	0.086	-37.9612	1081.52	358.983	0.232	-230.59	985.504	751.439	0.02	151.565	1319.81	0.493884	0.094	-0.0714534	1.6863
Z-score	IL-6	RF32	-83.0729	0.884	-1520.27	1454.58	-1188.05	0.268	-3219.78	971.013	-1271.12	0.304	-3597.18	1413.78	0.0985099	0.728	-2.96223	4.2213
Z-score	IL-6	Deferribacterales	-276.512	0.934	-8975.64	8617.51	884.655	0.992	-35933.6	40010.2	608.142	0.992	-36890.7	43540	0.0329038	0.842	-2.12198	3.27103
Z-score	IL-6	Pseudomonadales	-961.093	0.706	-7044.21	5064.5	3715.21	0.596	-9977.85	18266.4	2754.11	0.762	-11233.9	19572.9	0.0487141	0.884	-3.42	6.25969
Z-score	IL-6	Bifidobacteriales	-4030.01	0.214	-12269.5	2080.1	2330.14	0.828	-16601.2	22447.8	-1699.88	0.812	-19594.8	19096.4	0.167291	0.762	-6.74756	6.272
Z-score	IL-6	YS2	784.404	0.962	-27253.2	31084.7	9255.89	0.552	-20242.2	40602.6	10040.3	0.614	-29199.8	55345.7	0.315237	0.628	-5.04872	5.18211
Z-score	IL-6	RF39	-4184.09	0.318	-14286.9	4539.75	1871.3	0.998	-109880	120626	-2312.79	0.94	-114048	118153	0.00918066	0.95	-1.67602	1.81173
Z-score	IL-6	S24-7	-5.74002	0.166	-17.5764	1.77176	-17.4773	0.026	-32.1416	-2.60716	-23.2173	0.002	-35.0901	-9.67301	0.213614	0.168	-0.0934258	0.792852
Z-score	IL-6	Porphyromonadaceae	-0.502026	0.918	-12.3774	11.4747	2.61282	0.858	-23.496	30.1457	2.1108	0.91	-26.306	33.2456	0.146377	0.724	-4.61136	4.74574
Z-score	IL-6	Bacteroidaceae	-15.9742	0.402	-61.7656	24.7746	-6.48374	0.81	-62.392	52.4934	-22.458	0.492	-87.5401	50.3315	0.418493	0.498	-6.18302	5.12951
Z-score	IL-6	Erysipelotrichaceae	7.80273	0.394	-8.95044	30.7793	51.5711	0.002	22.7667	82.182	59.3738	0	32.9648	87.3236	0.1102	0.394	-0.177323	0.483429
Z-score	IL-6	Lachnospiraceae	-3.27156	0.752	-26.8809	19.5056	-3.50257	0.924	-135.443	136.154	-6.77413	0.908	-141.489	139.071	0.0263819	0.888	-2.4383	1.94161
Z-score	IL-6	Lactobacillaceae	0.325776	0.992	-43.7553	48.7877	0.457687	0.98	-133.846	142.731	0.783463	0.978	-139.07	158.824	0.083855	0.81	-3.21139	3.09641
Z-score	IL-6	Staphylococcaceae	21.6964	0.186	-9.00532	68.2529	15.7093	0.306	-14.6104	47.9303	37.4057	0.06	-1.48047	76.453	0.545056	0.166	-0.508714	1.96799
Z-score	IL-6	Rikenellaceae	-112.485	0.146	-322.715	31.643	-260.415	0.208	-637.178	138.476	-372.9	0.076	-747.295	49.2129	0.264369	0.182	-0.63413	2.00222
Z-score	IL-6	Prevotellaceae	-4.26875	0.9	-83.7385	82.2334	2.93256	0.832	-21.0786	28.5023	-1.33619	0.92	-79.1636	89.4117	0.907142	0.216	-2.15419	4.0585
Z-score	IL-6	Desulfovibrionaceae	47.1403	0.226	-25.5431	151.67	62.7179	0.268	-49.8825	182.225	109.858	0.09	-19.151	237.122	0.380727	0.232	-0.961825	2.2937
Z-score	IL-6	Helicobacteraceae	49.2358	0.358	-50.6498	183.735	110.531	0.218	-64.2699	296.285	159.766	0.014	38.2882	275.71	0.276758	0.372	-0.316554	1.88319
Z-score	IL-6	Alcaligenaceae	17.458	0.83	-130.766	178.355	82.4354	0.542	-171.539	352.536	99.8934	0.506	-185.261	426.433	0.192857	0.676	-4.92484	4.64916
Z-score	IL-6	[Paraprevotellaceae]	27.9702	0.166	-9.35066	86.1592	64.6743	0.158	-25.3037	160.392	92.6445	0.064	-5.06032	198.691	0.266186	0.19	-0.417766	1.69744
Z-score	IL-6	Enterobacteriaceae	-245.81	0.014	-545.937	-17.2669	-34.7673	0.89	-638.775	607.843	-280.577	0.374	-875.026	361.784	0.528102	0.38	-5.69497	7.05112
Z-score	IL-6	Verrucomicrobiaceae	-208.249	0.016	-438.834	-32.0822	-27.3688	0.786	-257.091	216.712	-235.618	0.04	-479.899	-8.90322	0.842289	0.056	-0.0346509	4.76499
Z-score	IL-6	Ruminococcaceae	88.5447	0.66	-282.91	551.012	32.6091	0.928	-501.508	600.2	121.154	0.688	-546.692	710.379	0.317949	0.584	-5.28424	5.79292
Z-score	IL-6	[Odoribacteraceae]	-297.317	0.12	-784.972	61.0011	-161.15	0.54	-718.93	431.829	-458.467	0.186	-1127.8	224.33	0.537951	0.21	-4.02504	3.75619
Z-score	IL-6	Coriobacteriaceae	238.396	0.334	-265.042	856.764	661.547	0.286	-566.183	1966.23	899.943	0.202	-419.488	2406.45	0.217092	0.392	-1.64968	1.93139
Z-score	IL-6	Enterococcaceae	211.732	0.278	-167.371	756.733	694.652	0.5	-1254.57	2766.03	906.384	0.352	-1041.76	3029.41	0.1257	0.47	-1.71027	2.25263
Z-score	IL-6	Sphingomonadaceae	-1496.54	0.168	-4464.2	370.395	-3670.81	0.048	-7075.18	-53.0682	-5167.35	0.008	-8233.63	-1632.04	0.261229	0.168	-0.0854792	0.976643
Z-score	IL-6	Parabacteroides	-0.507752	0.918	-12.3834	11.4699	2.62229	0.858	-23.487	30.1563	2.11454	0.91	-26.3014	33.2492	0.145755	0.724	-4.60173	4.75291
Z-score	IL-6	Bacteroides	-15.9742	0.402	-61.7656	24.7746	-6.48374	0.81	-62.392	52.4934	-22.458	0.492	-87.5401	50.3315	0.418493	0.498	-6.18302	5.12951
Z-score	IL-6	Allobaculum	8.5101	0.35	-8.31113	33.0983	51.2321	0.002	21.8428	82.4643	59.7423	0	31.5034	89.9023	0.119032	0.35	-0.165693	0.502216
Z-score	IL-6	Lactobacillus	0.301805	0.994	-44.3163	49.3275	0.491326	0.98	-134.573	143.572	0.793131	0.978	-140.005	159.965	0.0875139	0.804	-3.14529	3.34534
Z-score	IL-6	Staphylococcaceae_Staphylococcus	22.9541	0.196	-9.79727	72.484	16.7549	0.306	-15.4794	51.0104	39.709	0.062	-1.755	81.283	0.542999	0.174	-0.559779	1.91108
Z-score	IL-6	Blautia	-9.68535	0.55	-48.3408	26.5407	-5.91982	0.918	-244.055	247.04	-15.6052	0.874	-259.297	246.655	0.0169991	0.896	-1.97336	1.95708
Z-score	IL-6	Prevotella	-4.14003	0.912	-86.687	85.9647	2.92246	0.832	-21.163	28.5698	-1.21757	0.928	-82.6298	92.3449	0.913595	0.204	-2.24189	4.13835
Z-score	IL-6	Sutterella	17.7706	0.824	-130.326	178.64	82.2326	0.544	-171.969	352.575	100.003	0.508	-185.365	426.72	0.193957	0.672	-5.01575	4.61414
Z-score	IL-6	Helicobacter	47.1753	0.416	-64.2722	187.286	109.224	0.244	-76.3514	306.406	156.399	0.018	36.0812	269.364	0.26695	0.434	-0.440937	2.10027
Z-score	IL-6	[Prevotella]	28.051	0.196	-10.3077	88.5577	66.139	0.188	-31.3552	169.843	94.19	0.08	-11.3807	208.586	0.25539	0.228	-0.511262	1.88454
Z-score	IL-6	Desulfovibrio	51.5354	0.33	-51.3849	191.412	70.1478	0.224	-42.0504	189.238	121.683	0.114	-28.2762	281.732	0.391722	0.28	-1.23898	2.59337
Z-score	IL-6	Akkermansia	-208.249	0.016	-438.834	-32.0822	-27.3688	0.786	-257.091	216.712	-235.618	0.04	-479.899	-8.90322	0.842289	0.056	-0.0346509	4.76499
Z-score	IL-6	Lachnospiraceae_Clostridium	168.898	0.158	-53.4753	446.757	186.005	0.256	-137.688	529.983	354.904	0	149.154	547.307	0.470733	0.158	-0.130787	1.6951
Z-score	IL-6	Butyricimonas	-206.074	0.224	-649.188	123.003	-501.568	0.148	-1124.82	160.752	-707.642	0.058	-1390.03	29.3639	0.259021	0.234	-0.498904	1.54284
Z-score	IL-6	Oscillospira	134.431	0.526	-269.758	630.186	39.0525	0.908	-477.096	587.547	173.484	0.586	-481.781	821.8	0.431167	0.488	-4.45636	6.10306
Z-score	IL-6	Odoribacter	-143.845	0.654	-809.933	515.673	849.838	0.11	-178.447	1942.58	705.993	0.252	-453.538	2042.83	-0.0742878	0.854	-3.55626	4.67073
Z-score	IL-6	Shigella	238.396	0.252	-145.902	818.377	567.378	0.094	-91.6044	1267.66	805.774	0.038	50.5128	1602.34	0.261013	0.242	-0.399005	1.39453
Z-score	IL-6	[Eubacterium]	215.867	0.376	-281.268	863.513	785.022	0.094	-125.509	1752.62	1000.89	0.056	-22.7439	2057.88	0.189052	0.356	-0.85869	1.33756
Z-score	IL-6	Alistipes	910.689	0.128	-193.906	2670.73	1197.15	0.19	-579.784	3085.45	2107.84	0.036	201.013	3874.83	0.393976	0.132	-0.216543	1.5832
Z-score	IL-6	Enterococcus	202.553	0.214	-89.1711	639.02	673.973	0.508	-1269.54	2739.29	876.526	0.366	-1084.08	2998.07	0.124086	0.48	-1.56588	2.74647
Z-score	IL-6	Staphylococcus_sciuri	23.8394	0.186	-9.70152	74.3837	18.0252	0.282	-15.0427	53.1667	41.8647	0.054	-0.576819	85.225	0.534929	0.168	-0.509247	1.82634
Z-score	IL-6	Blautia_producta	-9.68015	0.55	-48.1241	26.2972	-5.80558	0.92	-244.335	247.577	-15.4857	0.876	-259.521	247.278	0.0170076	0.898	-2.09069	1.89134
Z-score	IL-6	Bacteroides_acidifaciens	-28.1789	0.592	-148.765	84.993	-55.3838	0.49	-230.761	130.833	-83.5628	0.418	-288.138	147.964	0.252068	0.562	-3.93998	3.19884
Z-score	IL-6	Bacteroides_caccae	-69.5215	0.098	-170.479	14.5233	-74.3084	0.372	-237.578	98.9466	-143.83	0.058	-281.795	4.46487	0.451094	0.156	-0.753851	3.86015
Z-score	IL-6	Desulfovibrio_C21_c20	55.2749	0.344	-58.9129	206.858	72.5703	0.236	-48.9997	201.638	127.845	0.134	-36.9735	303.251	0.401336	0.29	-1.35407	2.22713
Z-score	IL-6	Akkermansia_muciniphila	-208.249	0.016	-438.834	-32.0822	-27.3688	0.786	-257.091	216.712	-235.618	0.04	-479.899	-8.90322	0.842289	0.056	-0.0346509	4.76499
Z-score	IL-6	Clostridium_aldenense	158.856	0.186	-62.9082	433.252	214.199	0.196	-114.132	563.104	373.055	0	166.246	567.418	0.414666	0.186	-0.146475	1.47442
Z-score	IL-6	Parabacteroides_distasonis	-243.326	0.168	-728.363	71.4469	-434.421	0.3	-1229.91	411.137	-677.747	0.106	-1416.11	157.368	0.296099	0.226	-1.11292	2.72447
Z-score	IL-6	[Eubacterium]_dolichum	215.867	0.376	-281.268	863.513	785.022	0.094	-125.509	1752.62	1000.89	0.056	-22.7439	2057.88	0.189052	0.356	-0.85869	1.33756
Z-score	IL-6	Enterococcus_casseliflavus	191.201	0.09	-28.8938	527.806	646.9	0.504	-1181.34	2589.72	838.101	0.36	-1031.97	2835.26	0.125875	0.41	-1.42654	2.45588
Z-score	IL-6	Coprobacillus_cateniformis	316.953	0.372	-390.961	1224.87	400.162	0.582	-1016.92	1906.05	717.115	0.338	-851.566	2285.56	0.296517	0.422	-3.33936	4.86637
Z-score	IL-6	Sphingomonas_yabuuchiae	-1496.54	0.168	-4464.2	370.395	-3670.81	0.048	-7075.18	-53.0682	-5167.35	0.008	-8233.63	-1632.04	0.261229	0.168	-0.0854792	0.976643
Z-score	IL-6	Alistipes_indistinctus	689.395	0.174	-182.064	2100.07	2431.89	0.03	376.101	4616.51	3121.28	0	1269.41	5043.83	0.19836	0.174	-0.0610597	0.807917
Z-score	IL-6	Corynebacterium_stationis	496.765	0.098	-73.91	1420.93	454.276	0.232	-290.527	1245.76	951.042	0.024	149.033	1726.18	0.493159	0.11	-0.157167	1.5728
Z-score	IL-6	Clostridium_cocleatum	-120.306	0.878	-2123.19	1889.96	572.909	0.736	-2614.89	3960.49	452.603	0.81	-3321.56	4522.22	0.213248	0.696	-4.0366	5.49531
Z-score	IL-6	Jeotgalicoccus_psychrophilus	620.768	0.094	-82.0486	1751.88	381.191	0.378	-458.664	1273.68	1001.96	0.046	82.5887	1926.31	0.594731	0.1	-0.212935	2.01384
Z-score	IL-6	[Clostridium]_difficile	815.515	0.226	-412.616	2580.87	2695.47	0.076	-239.7	5814.59	3510.99	0.026	412.55	6580.65	0.19866	0.236	-0.32086	1.06499
Z-score	IL-6	Lactobacillus_vaginalis	718.435	0.352	-784.347	2759.74	2546.06	0.044	199.373	5039.82	3264.5	0.016	343.507	6503.99	0.201994	0.356	-0.536755	0.790012
Z-score	IL-6	Mucispirillum_schaedleri	-249.971	0.936	-8327.08	8142.62	931.75	0.996	-38653.8	42998	681.779	0.998	-39639.9	46110.2	0.0247963	0.858	-2.14472	3.19461
Z-score	IL-6	Robinsoniella_peoriensis	-203.758	0.46	-818.423	380.882	-2038.7	0.376	-6560.79	2766.77	-2242.46	0.346	-6858.66	2731.4	0.0521022	0.622	-1.22099	0.82305
Z-score	IL-5	Bacteroidetes	0.4082	0.916	-5.17047	7.0101	-28.3871	0	-43.1982	-13.094	-27.9789	0	-44.3566	-12.6076	-0.00242779	0.916	-0.348794	0.16842
Z-score	IL-5	Firmicutes	-0.953414	0.798	-10.0273	5.71608	28.6471	0.014	6.4801	52.3166	27.6937	0.014	4.69777	50.7861	-0.012477	0.804	-0.657295	0.251243
Z-score	IL-5	Proteobacteria	-0.807141	0.944	-24.5978	16.0056	60.5066	0.036	7.22547	116.508	59.6995	0.056	-1.31099	122.422	-0.000579965	0.98	-1.02807	0.459694
Z-score	IL-5	Verrucomicrobia	7.22096	0.882	-110.714	129.019	-242.491	0.072	-482.68	12.9044	-235.27	0.098	-501.057	59.0722	-0.0032897	0.952	-1.69134	0.841245
Z-score	IL-5	Actinobacteria...7	-5.75972	0.988	-179.928	141.12	700.045	0.004	258.342	1169.86	694.285	0.004	220.93	1162.3	-0.000235521	0.988	-0.406478	0.211177
Z-score	IL-5	Deferribacteres...8	-56.5882	0.986	-5647.31	4877.42	535.032	0.998	-29008.4	31929.9	478.443	0.99	-31082.8	32437.9	0.00458859	0.924	-1.7034	1.48485
Z-score	IL-5	Cyanobacteria	-400.691	0.978	-20401	16621.1	10730.3	0.7	-43113.3	67948.1	10329.6	0.732	-50666.1	71816.6	0.0312868	0.83	-3.8789	3.11788
Z-score	IL-5	Tenericutes	-69.8551	0.95	-22887.3	20003.9	743.147	0.984	-88325.7	95393.6	673.292	0.986	-93110.4	96304.4	0.0121539	0.892	-2.35045	2.46219
Z-score	IL-5	Spirochaetes...11	-845.954	0.986	-70125.6	57430.6	-18396.9	0.762	-152247	123841	-19242.9	0.772	-167408	140165	0.0408957	0.818	-2.83298	4.74276
Z-score	IL-5	Bacteroidia	0.4082	0.916	-5.17047	7.0101	-28.3871	0	-43.1982	-13.094	-27.9789	0	-44.3566	-12.6076	-0.00242779	0.916	-0.348794	0.16842
Z-score	IL-5	Bacilli	-0.0308442	0.96	-6.03075	5.39876	18.9736	0.576	-45.4387	87.2884	18.9428	0.57	-46.2323	87.2812	0.000961429	0.954	-0.79865	0.585235
Z-score	IL-5	Clostridia	0.42111	0.97	-19.3239	20.3436	1.75016	0.996	-170.951	184.924	2.17127	0.996	-172.968	182.498	-0.00539327	0.938	-1.66541	1.25582
Z-score	IL-5	Erysipelotrichi	-0.74082	0.854	-9.53797	5.99739	60.2826	0	32.251	89.8559	59.5418	0	30.5426	88.4436	-0.00320966	0.854	-0.203338	0.102205
Z-score	IL-5	Deltaproteobacteria	-5.76848	0.916	-79.3122	50.3233	115.662	0.09	-16.7703	255.974	109.893	0.164	-44.2526	272.818	0.0014263	0.976	-2.02014	1.92535
Z-score	IL-5	Betaproteobacteria	-8.92357	0.894	-154.063	103.638	80.1575	0.634	-240.508	421.118	71.234	0.656	-276.695	433.133	0.0169962	0.89	-2.80752	6.04704
Z-score	IL-5	Epsilonproteobacteria	-4.66307	0.804	-50.1295	31.7315	164.277	0.004	53.7277	281.365	159.614	0.006	47.9844	276.296	-0.0114857	0.806	-0.521215	0.215056
Z-score	IL-5	Gammaproteobacteria	-5.16238	0.956	-279.168	209.528	-275.228	0.388	-901.941	391.528	-280.39	0.408	-1011.5	478.818	0.0281896	0.816	-2.05848	2.03622
Z-score	IL-5	Verrucomicrobiae	7.22096	0.882	-110.714	129.019	-242.491	0.072	-482.68	12.9044	-235.27	0.098	-501.057	59.0722	-0.0032897	0.952	-1.69134	0.841245
Z-score	IL-5	Alphaproteobacteria	14.2988	0.796	-88.7649	131.277	-992.869	0.034	-1801.67	-133.367	-978.57	0.03	-1831.5	-106.957	-0.00475742	0.806	-0.294363	0.115891
Z-score	IL-5	Coriobacteriia	-7.26373	0.998	-317.868	263.954	911.497	0.23	-551.821	2466.53	904.234	0.236	-640.884	2454.95	0.000665253	0.982	-1.17802	0.703066
Z-score	IL-5	Actinobacteria...24	-2.1735	0.98	-174.306	144.498	764.609	0.004	245.989	1315.85	762.436	0.006	206.558	1315.57	0.000813949	0.978	-0.349766	0.218593
Z-score	IL-5	Deferribacteres...25	-56.5882	0.986	-5647.31	4877.42	535.032	0.998	-29008.4	31929.9	478.443	0.99	-31082.8	32437.9	0.00458859	0.924	-1.7034	1.48485
Z-score	IL-5	4C0d-2	-400.691	0.978	-20401	16621.1	10730.3	0.7	-43113.3	67948.1	10329.6	0.732	-50666.1	71816.6	0.0312868	0.83	-3.8789	3.11788
Z-score	IL-5	Mollicutes	-69.8551	0.95	-22887.3	20003.9	743.147	0.984	-88325.7	95393.6	673.292	0.986	-93110.4	96304.4	0.0121539	0.892	-2.35045	2.46219
Z-score	IL-5	Spirochaetes...28	-845.954	0.986	-70125.6	57430.6	-18396.9	0.762	-152247	123841	-19242.9	0.772	-167408	140165	0.0408957	0.818	-2.83298	4.74276
Z-score	IL-5	Bacteroidales	0.4082	0.916	-5.17047	7.0101	-28.3871	0	-43.1982	-13.094	-27.9789	0	-44.3566	-12.6076	-0.00242779	0.916	-0.348794	0.16842
Z-score	IL-5	Clostridiales	0.42111	0.97	-19.3239	20.3436	1.75016	0.996	-170.951	184.924	2.17127	0.996	-172.968	182.498	-0.00539327	0.938	-1.66541	1.25582
Z-score	IL-5	Erysipelotrichales	-0.74082	0.854	-9.53797	5.99739	60.2826	0	32.251	89.8559	59.5418	0	30.5426	88.4436	-0.00320966	0.854	-0.203338	0.102205
Z-score	IL-5	Lactobacillales	-0.0752842	0.956	-18.586	15.9501	3.77898	0.982	-129.626	145.018	3.70369	0.98	-134.74	145.083	0.00308157	0.948	-1.56406	1.38344
Z-score	IL-5	Bacillales	-0.158633	0.99	-10.6311	8.4771	37.5325	0.042	2.72934	74.4574	37.3739	0.056	-0.445374	75.1141	0.000576163	0.99	-0.540272	0.317913
Z-score	IL-5	Desulfovibrionales	-5.76967	0.916	-79.3112	50.321	115.65	0.09	-16.7656	255.946	109.881	0.164	-44.2416	272.777	0.00142778	0.976	-2.01915	1.92528
Z-score	IL-5	Campylobacterales	-4.66307	0.804	-50.1295	31.7315	164.277	0.004	53.7277	281.365	159.614	0.006	47.9844	276.296	-0.0114857	0.806	-0.521215	0.215056
Z-score	IL-5	Burkholderiales	-9.70386	0.894	-159.878	108.596	100.852	0.56	-226.778	449.241	91.1479	0.586	-265.897	461.325	0.0120713	0.916	-3.61756	3.20814
Z-score	IL-5	Enterobacteriales	-4.89871	0.95	-266.254	201.191	-278.353	0.37	-888.04	370.371	-283.251	0.394	-993.974	452.178	0.0252618	0.824	-1.94758	1.83264
Z-score	IL-5	Verrucomicrobiales	7.22096	0.882	-110.714	129.019	-242.491	0.072	-482.68	12.9044	-235.27	0.098	-501.057	59.0722	-0.0032897	0.952	-1.69134	0.841245
Z-score	IL-5	Coriobacteriales	-7.26373	0.998	-317.868	263.954	911.497	0.23	-551.821	2466.53	904.234	0.236	-640.884	2454.95	0.000665253	0.982	-1.17802	0.703066
Z-score	IL-5	Sphingomonadales	47.6189	0.934	-1222.71	1231.53	-5192.5	0.004	-8340.83	-1846.86	-5144.89	0.004	-8628.68	-1272.76	-0.00246354	0.938	-0.512264	0.236933
Z-score	IL-5	Actinomycetales	-1.79354	0.962	-161.065	132.804	755.344	0.004	272.074	1269.02	753.55	0.006	231.294	1274.8	0.00138849	0.96	-0.307338	0.198852
Z-score	IL-5	RF32	17.3721	0.884	-270.936	306.175	-1267.18	0.348	-3876.67	1505.85	-1249.81	0.362	-3994.34	1594.38	-0.000896013	0.954	-0.618638	0.571108
Z-score	IL-5	Deferribacterales	-56.5855	0.986	-5647.1	4877.24	535.09	0.998	-29010.2	31931.9	478.505	0.99	-31084.7	32439.8	0.00458788	0.924	-1.70301	1.48492
Z-score	IL-5	Pseudomonadales	-104.284	0.946	-4262.89	2953.46	2804.49	0.646	-8868.26	15208.8	2700.21	0.664	-10253.8	15967.1	0.0189448	0.858	-2.0116	2.60966
Z-score	IL-5	Bifidobacteriales	89.5154	0.938	-3575.56	3694.26	-1868.95	0.754	-15031.7	12118.7	-1779.43	0.77	-15508.9	12265.8	0.011143	0.916	-2.83125	2.5341
Z-score	IL-5	YS2	-400.66	0.978	-20398.7	16619.8	10734	0.7	-43129.2	67972.5	10333.3	0.732	-50670.1	71839.5	0.0313601	0.83	-3.87192	3.12006
Z-score	IL-5	RF39	274.211	0.922	-6782.27	7191.73	-2449.25	0.922	-121161	123702	-2175.04	0.936	-121093	123513	-0.00210296	0.95	-0.68754	0.546854
Z-score	IL-5	S24-7	0.00299258	0.99	-6.28001	6.37263	-23.1074	0	-36.1029	-9.52331	-23.1044	0	-37.2085	-9.44086	0.000406714	0.99	-0.364469	0.25157
Z-score	IL-5	Porphyromonadaceae	-0.241326	0.952	-11.2323	8.23977	2.34682	0.894	-29.5453	36.0593	2.1055	0.934	-32.7411	38.0437	0.028329	0.85	-2.41926	2.70613
Z-score	IL-5	Bacteroidaceae	0.531691	0.982	-41.185	40.416	-22.9359	0.47	-92.7759	50.8993	-22.4042	0.512	-94.3517	52.6934	0.0270023	0.926	-3.80532	4.42803
Z-score	IL-5	Erysipelotrichaceae	-0.74082	0.854	-9.53797	5.99739	60.2826	0	32.251	89.8559	59.5418	0	30.5426	88.4436	-0.00320966	0.854	-0.203338	0.102205
Z-score	IL-5	Lachnospiraceae	0.749621	0.912	-15.7454	17.3401	-7.39592	0.896	-149.81	143.097	-6.6463	0.898	-147.55	142.644	-0.00653326	0.934	-1.37068	1.37003
Z-score	IL-5	Lactobacillaceae	-0.123001	0.98	-22.1632	19.2942	-0.0257856	0.976	-91.5028	96.8333	-0.148787	0.978	-95.9034	96.861	0.0104643	0.882	-1.83821	2.07013
Z-score	IL-5	Staphylococcaceae	-0.164139	0.986	-10.8914	8.63962	37.8398	0.044	2.0432	75.8238	37.6757	0.056	-1.27482	76.5143	0.000643632	0.99	-0.567821	0.327413
Z-score	IL-5	Rikenellaceae	17.9574	0.85	-148.731	216.485	-390.443	0.112	-836.687	82.3579	-372.485	0.12	-834.302	108.271	-0.0104278	0.898	-1.4708	0.684791
Z-score	IL-5	Prevotellaceae	0.391312	0.954	-22.3086	22.9575	-0.392431	0.972	-77.347	81.0234	-0.00111891	0.978	-77.7164	78.1772	0.00879849	0.952	-3.44669	2.72109
Z-score	IL-5	Desulfovibrionaceae	-5.76732	0.916	-79.3119	50.3228	115.794	0.086	-16.5013	255.964	110.027	0.164	-43.9822	272.919	0.00142773	0.976	-1.85828	1.94511
Z-score	IL-5	Helicobacteraceae	-4.63897	0.806	-49.9989	31.6794	164.193	0.004	53.7306	281.189	159.554	0.006	48.0123	276.131	-0.0113055	0.808	-0.519836	0.21488
Z-score	IL-5	Alcaligenaceae	-9.2502	0.896	-161.942	111.581	109.263	0.52	-217.372	456.592	100.013	0.548	-261.904	468.101	0.0135393	0.904	-2.8359	2.62185
Z-score	IL-5	[Paraprevotellaceae]	-0.479728	1	-19.7208	16.6384	93.8292	0.112	-21.1044	215.833	93.3495	0.108	-26.0941	214.237	-3.46e-05	0.996	-0.482052	0.353043
Z-score	IL-5	Enterobacteriaceae	-4.89871	0.95	-266.254	201.191	-278.353	0.37	-888.04	370.371	-283.251	0.394	-993.974	452.178	0.0252618	0.824	-1.94758	1.83264
Z-score	IL-5	Verrucomicrobiaceae	7.22096	0.882	-110.714	129.019	-242.491	0.072	-482.68	12.9044	-235.27	0.098	-501.057	59.0722	-0.0032897	0.952	-1.69134	0.841245
Z-score	IL-5	Ruminococcaceae	-0.239447	0.952	-47.4708	39.5227	125.25	0.736	-578.62	873.268	125.01	0.738	-589.842	875.755	0.000582352	0.966	-0.562522	0.569071
Z-score	IL-5	[Odoribacteraceae]	56.0166	0.822	-469.691	627.446	-516.722	0.192	-1230.82	242.239	-460.705	0.272	-1269.18	447.899	-0.00214183	0.986	-5.49868	4.99664
Z-score	IL-5	Coriobacteriaceae	-7.26373	0.998	-317.868	263.954	911.497	0.23	-551.821	2466.53	904.234	0.236	-640.884	2454.95	0.000665253	0.982	-1.17802	0.703066
Z-score	IL-5	Enterococcaceae	-10.8059	0.974	-595.104	478.101	926.756	0.482	-1574.07	3584.32	915.95	0.47	-1711.24	3667.83	0.00228421	0.964	-1.41892	1.0843
Z-score	IL-5	Sphingomonadaceae	47.6189	0.934	-1222.71	1231.53	-5192.5	0.004	-8340.83	-1846.86	-5144.89	0.004	-8628.68	-1272.76	-0.00246354	0.938	-0.512264	0.236933
Z-score	IL-5	Parabacteroides	-0.241301	0.952	-11.232	8.23919	2.35062	0.894	-29.5472	36.0683	2.10932	0.934	-32.7417	38.0523	0.0283318	0.85	-2.4059	2.71078
Z-score	IL-5	Bacteroides	0.531691	0.982	-41.185	40.416	-22.9359	0.47	-92.7759	50.8993	-22.4042	0.512	-94.3517	52.6934	0.0270023	0.926	-3.80532	4.42803
Z-score	IL-5	Allobaculum	-0.813023	0.852	-10.2151	6.41207	60.7556	0	30.7635	92.5285	59.9426	0	28.8028	91.0481	-0.00415532	0.852	-0.219164	0.110102
Z-score	IL-5	Lactobacillus	-0.120752	0.98	-22.0772	19.2185	-0.0236044	0.978	-91.6959	97.0444	-0.144357	0.978	-96.0355	97.0814	0.0105123	0.882	-1.81468	2.08091
Z-score	IL-5	Staphylococcaceae_Staphylococcus	-0.183341	0.984	-11.7118	9.2776	40.1762	0.044	2.03188	80.6195	39.9928	0.056	-1.43749	81.4251	0.000242022	0.992	-0.57794	0.332179
Z-score	IL-5	Blautia	1.09586	0.89	-18.1008	20.3444	-17.2645	0.858	-224.718	203.023	-16.1686	0.856	-222.627	202.009	-0.00578296	0.934	-1.03942	1.1564
Z-score	IL-5	Prevotella	0.401471	0.968	-21.7873	22.6532	-0.197139	0.972	-79.6133	83.8517	0.204331	0.988	-79.5924	81.0926	0.0087183	0.956	-3.06385	2.7583
Z-score	IL-5	Sutterella	-9.2676	0.898	-162.228	111.776	109.389	0.518	-217.586	457.082	100.122	0.548	-262.179	468.629	0.0135802	0.902	-2.84176	2.61385
Z-score	IL-5	Helicobacter	-3.04921	0.87	-40.9955	27.5808	159.143	0.004	55.1512	269.376	156.094	0.004	50.6362	264.578	-0.00524885	0.87	-0.435096	0.186755
Z-score	IL-5	[Prevotella]	-0.446616	0.996	-19.3062	16.2238	95.4034	0.132	-29.0787	227.628	94.9567	0.124	-34.2898	226.205	4.16e-05	0.992	-0.430834	0.437082
Z-score	IL-5	Desulfovibrio	-3.51941	0.964	-70.7547	48.5818	125.86	0.106	-25.6313	286.633	122.34	0.16	-53.8417	306.029	0.00288234	0.948	-1.66157	1.52323
Z-score	IL-5	Akkermansia	7.22096	0.882	-110.714	129.019	-242.491	0.072	-482.68	12.9044	-235.27	0.098	-501.057	59.0722	-0.0032897	0.952	-1.69134	0.841245
Z-score	IL-5	Lachnospiraceae_Clostridium	-2.1796	0.98	-102.107	77.4067	356.384	0.002	167.89	556.384	354.204	0.006	126.59	586.808	-0.000340589	0.986	-0.501687	0.20945
Z-score	IL-5	Butyricimonas	113.084	0.592	-230.414	649.932	-822.93	0.016	-1448.85	-157.775	-709.847	0.056	-1431.32	16.0323	-0.0823216	0.632	-2.67925	0.543851
Z-score	IL-5	Oscillospira	-1.7558	0.992	-110.899	101.564	181.3	0.668	-606.865	1018.87	179.544	0.654	-630.513	1005.27	-0.000374803	0.994	-1.25517	1.66356
Z-score	IL-5	Odoribacter	-4.45427	0.95	-538.348	446.189	709.883	0.23	-438.844	1930.61	705.428	0.268	-566.268	2070.09	0.0102976	0.874	-2.04946	1.58594
Z-score	IL-5	Shigella	-12.5562	0.942	-280.051	187.942	821.812	0.05	8.70711	1685.88	809.256	0.068	-99.9204	1719.99	-0.000730286	0.974	-0.956876	0.425615
Z-score	IL-5	[Eubacterium]	-4.42821	0.972	-249.229	195.51	1010.6	0.082	-133.739	2226.66	1006.17	0.094	-193.074	2229.59	0.00127166	0.954	-0.4579	0.370969
Z-score	IL-5	Alistipes	-109.5	0.784	-1099.04	548.023	2218.51	0.01	581.95	3957.65	2109.01	0.02	399.202	3987.7	-0.0171408	0.8	-0.702277	0.272534
Z-score	IL-5	Enterococcus	-10.6159	0.984	-630.536	514.321	894.273	0.488	-1548.59	3490.24	883.657	0.476	-1677.79	3561.26	0.00372097	0.96	-1.68795	1.22297
Z-score	IL-5	Staphylococcus_sciuri	-0.206637	0.982	-12.5296	10.018	42.3135	0.032	5.55737	81.3013	42.1068	0.038	1.81856	82.0862	0.00037658	0.992	-0.539477	0.301567
Z-score	IL-5	Blautia_producta	1.09272	0.892	-18.0303	20.2651	-17.1351	0.858	-225.295	203.907	-16.0424	0.856	-223.14	202.857	-0.00577339	0.932	-1.0174	1.17274
Z-score	IL-5	Bacteroides_acidifaciens	25.1187	0.772	-99.1564	208.436	-108.496	0.328	-322.982	119.44	-83.3771	0.372	-296.541	106.628	-0.0755487	0.804	-5.76987	5.69967
Z-score	IL-5	Bacteroides_caccae	-0.847244	0.99	-58.448	45.3487	-143.481	0.064	-282.729	4.51013	-144.329	0.074	-300.111	12.736	0.00143298	0.976	-0.702081	0.516176
Z-score	IL-5	Desulfovibrio_C21_c20	-4.33683	0.974	-84.1181	58.1487	132.795	0.116	-32.2841	308.037	128.458	0.182	-64.5978	334.271	0.00598386	0.92	-1.65462	1.69034
Z-score	IL-5	Akkermansia_muciniphila	7.22096	0.882	-110.714	129.019	-242.491	0.072	-482.68	12.9044	-235.27	0.098	-501.057	59.0722	-0.0032897	0.952	-1.69134	0.841245
Z-score	IL-5	Clostridium_aldenense	-2.7546	0.964	-112.609	82.8488	374.668	0	194.494	565.762	371.914	0.006	150.012	600.727	-0.00149528	0.97	-0.551761	0.214637
Z-score	IL-5	Parabacteroides_distasonis	18.0168	0.932	-434.594	450.093	-701.39	0.04	-1296.48	-69.0007	-683.374	0.078	-1415.59	91.9724	-0.000108898	0.998	-1.72819	1.2327
Z-score	IL-5	[Eubacterium]_dolichum	-4.42821	0.972	-249.229	195.51	1010.6	0.082	-133.739	2226.66	1006.17	0.094	-193.074	2229.59	0.00127166	0.954	-0.4579	0.370969
Z-score	IL-5	Enterococcus_casseliflavus	-11.3609	0.982	-644.07	526.79	853.922	0.47	-1403.7	3253.03	842.561	0.466	-1580.34	3348.92	0.00476996	0.952	-1.97668	1.42972
Z-score	IL-5	Coprobacillus_cateniformis	-90.405	0.83	-1044.92	598.322	808.725	0.4	-1052.19	2786.27	718.32	0.44	-1199.34	2753.88	-0.00770317	0.946	-2.85757	3.41559
Z-score	IL-5	Sphingomonas_yabuuchiae	47.6189	0.934	-1222.71	1231.53	-5192.5	0.004	-8340.83	-1846.86	-5144.89	0.004	-8628.68	-1272.76	-0.00246354	0.938	-0.512264	0.236933
Z-score	IL-5	Alistipes_indistinctus	-259.376	0.386	-1089.86	306.406	3379.16	0	1885.76	4966.15	3119.78	0.004	1245.46	4930.52	-0.0629085	0.39	-0.683977	0.0874192
Z-score	IL-5	Corynebacterium_stationis	-2.28144	0.952	-204.268	173.209	956.56	0.004	307.694	1646.1	954.279	0.006	248.494	1653.43	0.00131509	0.95	-0.323101	0.213752
Z-score	IL-5	Clostridium_cocleatum	-3.52959	0.96	-610.042	523.001	453.752	0.824	-3032.23	4158.21	450.222	0.814	-3172.22	4163.38	0.00449477	0.926	-1.58357	1.87918
Z-score	IL-5	Jeotgalicoccus_psychrophilus	-1.96151	0.958	-228.461	188.731	1012.93	0.044	50.1927	2036	1010.97	0.052	-2.17363	2041.83	0.00154952	0.946	-0.408654	0.293096
Z-score	IL-5	[Clostridium]_difficile	-69.0096	0.822	-868.569	496.561	3585.82	0.032	414.344	6956.05	3516.81	0.048	59.3352	6982.65	-0.00582514	0.85	-0.465127	0.238299
Z-score	IL-5	Lactobacillus_vaginalis	-37.9181	0.97	-1193.91	997.219	3316.61	0.044	173.729	6656.46	3278.69	0.056	-59.9306	6603.13	-0.00033179	0.982	-0.799678	0.43654
Z-score	IL-5	Mucispirillum_schaedleri	-54.0361	0.98	-5355.74	4639.43	612.065	0.998	-32292.5	35578.7	558.029	0.996	-34703	36035.4	0.0033788	0.936	-1.23618	1.38107
Z-score	IL-5	Robinsoniella_peoriensis	123.906	0.804	-786.629	1208.33	-2375.97	0.326	-6957.94	2493.14	-2252.06	0.33	-6850.62	2473.82	-0.0162064	0.838	-1.18163	1.72642
Z-score	IL-4	Bacteroidetes	-2.90911	0.862	-45.023	33.7565	-25.298	0.038	-50.4345	-2.12142	-28.2072	0.02	-53.1454	-5.94894	0.11459	0.842	-3.26654	1.01519
Z-score	IL-4	Firmicutes	2.60148	0.9	-42.9393	49.0658	24.5305	0.08	-2.85929	53.6935	27.132	0.114	-8.79939	63.1355	0.210504	0.794	-6.36723	4.34707
Z-score	IL-4	Proteobacteria	-6.46789	0.862	-76.271	53.5991	66.9256	0.032	7.59957	130.003	60.4577	0.194	-42.6192	139.423	0.00654253	0.956	-4.26282	4.11589
Z-score	IL-4	Verrucomicrobia	-97.9582	0.526	-491.339	214.604	-140.252	0.236	-355.699	87.5683	-238.21	0.104	-590.966	68.4396	0.377307	0.462	-2.95429	2.46059
Z-score	IL-4	Actinobacteria...7	224.049	0.704	-908.878	1480.71	458.153	0.192	-233.664	1193.1	682.202	0.07	-122.004	1643.09	0.337823	0.638	-4.00284	2.73816
Z-score	IL-4	Deferribacteres...8	-427.739	1	-14194.9	12530.9	647.035	0.984	-20675.5	23305.8	219.297	0.998	-25432.3	24823.8	0.0920183	0.758	-6.39813	4.68108
Z-score	IL-4	Cyanobacteria	-4440.53	0.716	-34364	17465	14573.7	0.494	-25754.8	57429.5	10133.2	0.664	-36559.5	57013.3	0.0352752	0.876	-4.89011	4.34952
Z-score	IL-4	Tenericutes	4163.9	0.918	-103352	118662	-3377.48	0.922	-155816	158613	786.42	0.994	-186202	191330	0.123175	0.74	-4.8988	5.35892
Z-score	IL-4	Spirochaetes...11	-10836.1	0.894	-138159	87004.4	-10639.2	0.716	-72062.9	54633.8	-21475.3	0.692	-153052	94320.9	0.452585	0.526	-4.07157	6.03971
Z-score	IL-4	Bacteroidia	-2.90911	0.862	-45.023	33.7565	-25.298	0.038	-50.4345	-2.12142	-28.2072	0.02	-53.1454	-5.94894	0.11459	0.842	-3.26654	1.01519
Z-score	IL-4	Bacilli	34.7706	0.134	-10.329	92.9026	-15.9544	0.686	-98.0639	70.9085	18.8162	0.716	-77.9614	124.743	0.541451	0.626	-9.26433	8.49573
Z-score	IL-4	Clostridia	9.75631	0.848	-93.6742	132.098	-9.44506	0.864	-139.947	129.012	0.31125	0.98	-159.526	156.077	0.125338	0.716	-3.80829	6.01959
Z-score	IL-4	Erysipelotrichi	6.45479	0.57	-11.2645	33.644	53.0361	0.004	18.9739	89.2788	59.4909	0	26.8363	88.9626	0.0670696	0.57	-0.225668	0.542874
Z-score	IL-4	Deltaproteobacteria	2.56335	0.952	-100.182	109.831	107.98	0.082	-15.0238	238.758	110.543	0.162	-58.1732	255.704	0.0255528	0.838	-2.81601	2.6058
Z-score	IL-4	Betaproteobacteria	-122.388	0.406	-563.93	143.098	194.356	0.15	-72.9612	478.732	71.9686	0.708	-430.072	479.114	0.0671111	0.906	-8.01606	10.9192
Z-score	IL-4	Epsilonproteobacteria	18.9447	0.694	-51.1484	126.838	140.832	0.04	13.3096	276.519	159.777	0.022	27.9417	275.899	0.0577451	0.672	-0.602586	0.884495
Z-score	IL-4	Gammaproteobacteria	-220.856	0.572	-1311.66	538.194	-52.5599	0.866	-772.232	712.301	-273.415	0.672	-1605.28	847.731	0.422857	0.508	-3.27986	3.73756
Z-score	IL-4	Verrucomicrobiae	-97.9582	0.526	-491.339	214.604	-140.252	0.236	-355.699	87.5683	-238.21	0.104	-590.966	68.4396	0.377307	0.462	-2.95429	2.46059
Z-score	IL-4	Alphaproteobacteria	-219.193	0.76	-1791.03	1312.77	-772.71	0.274	-2115.63	655.84	-991.903	0.034	-1940.13	-79.56	0.2205	0.742	-2.84527	2.9329
Z-score	IL-4	Coriobacteriia	1027.72	0.352	-1282.61	3714.43	-162.25	0.762	-1327.91	1076.46	865.473	0.47	-1652.56	3555.15	0.965867	0.25	-4.08306	5.01493
Z-score	IL-4	Actinobacteria...24	170.167	0.652	-408.38	1007.9	590.573	0.082	-84.1368	1306.9	760.74	0.036	95.5531	1369.54	0.142106	0.632	-0.745221	1.32447
Z-score	IL-4	Deferribacteres...25	-427.739	1	-14194.9	12530.9	647.035	0.984	-20675.5	23305.8	219.297	0.998	-25432.3	24823.8	0.0920183	0.758	-6.39813	4.68108
Z-score	IL-4	4C0d-2	-4440.53	0.716	-34364	17465	14573.7	0.494	-25754.8	57429.5	10133.2	0.664	-36559.5	57013.3	0.0352752	0.876	-4.89011	4.34952
Z-score	IL-4	Mollicutes	4163.9	0.918	-103352	118662	-3377.48	0.922	-155816	158613	786.42	0.994	-186202	191330	0.123175	0.74	-4.8988	5.35892
Z-score	IL-4	Spirochaetes...28	-10836.1	0.894	-138159	87004.4	-10639.2	0.716	-72062.9	54633.8	-21475.3	0.692	-153052	94320.9	0.452585	0.526	-4.07157	6.03971
Z-score	IL-4	Bacteroidales	-2.90911	0.862	-45.023	33.7565	-25.298	0.038	-50.4345	-2.12142	-28.2072	0.02	-53.1454	-5.94894	0.11459	0.842	-3.26654	1.01519
Z-score	IL-4	Clostridiales	9.75631	0.848	-93.6742	132.098	-9.44506	0.864	-139.947	129.012	0.31125	0.98	-159.526	156.077	0.125338	0.716	-3.80829	6.01959
Z-score	IL-4	Erysipelotrichales	6.45479	0.57	-11.2645	33.644	53.0361	0.004	18.9739	89.2788	59.4909	0	26.8363	88.9626	0.0670696	0.57	-0.225668	0.542874
Z-score	IL-4	Lactobacillales	94.2921	0.112	-21.9351	224.636	-92.804	0	-121.297	-62.4884	1.48801	0.99	-117.617	124.885	0.398653	0.898	-25.904	21.266
Z-score	IL-4	Bacillales	10.4187	0.574	-19.7523	57.0129	26.4234	0.078	-2.85749	57.5798	36.8421	0.046	0.997879	77.4143	0.225632	0.548	-1.15799	1.3963
Z-score	IL-4	Desulfovibrionales	2.56931	0.952	-100.144	109.831	107.961	0.082	-15.0275	238.723	110.531	0.162	-58.1477	255.666	0.0255558	0.838	-2.8139	2.60545
Z-score	IL-4	Campylobacterales	18.9447	0.694	-51.1484	126.838	140.832	0.04	13.3096	276.519	159.777	0.022	27.9417	275.899	0.0577451	0.672	-0.602586	0.884495
Z-score	IL-4	Burkholderiales	-121.921	0.416	-576.203	148.574	213.949	0.118	-54.5358	499.445	92.0285	0.652	-417.118	499.719	0.0358194	0.952	-9.46581	11.4737
Z-score	IL-4	Enterobacteriales	-234.825	0.552	-1351.45	548.68	-40.9262	0.892	-762.047	725.426	-275.752	0.684	-1637.6	875.408	0.437857	0.5	-3.34098	3.78952
Z-score	IL-4	Verrucomicrobiales	-97.9582	0.526	-491.339	214.604	-140.252	0.236	-355.699	87.5683	-238.21	0.104	-590.966	68.4396	0.377307	0.462	-2.95429	2.46059
Z-score	IL-4	Coriobacteriales	1027.72	0.352	-1282.61	3714.43	-162.25	0.762	-1327.91	1076.46	865.473	0.47	-1652.56	3555.15	0.965867	0.25	-4.08306	5.01493
Z-score	IL-4	Sphingomonadales	-648.797	0.676	-4444.34	2101.58	-4524.74	0.078	-9133.42	372.803	-5173.54	0.054	-9619.69	218.486	0.0670431	0.646	-0.879245	1.1164
Z-score	IL-4	Actinomycetales	171.37	0.634	-386.004	996.262	580.713	0.08	-75.0353	1276.99	752.083	0.028	130.474	1324.96	0.150995	0.618	-0.698527	1.32058
Z-score	IL-4	RF32	-683.5	0.57	-3811.38	1976.78	-598.152	0.666	-3515.77	2502.33	-1281.65	0.366	-3947.86	1494.79	0.293088	0.656	-10.637	8.81522
Z-score	IL-4	Deferribacterales	-427.74	1	-14196	12532.3	647.078	0.984	-20676.9	23307.4	219.338	0.998	-25434.5	24825.5	0.0920236	0.758	-6.40041	4.68031
Z-score	IL-4	Pseudomonadales	14301.9	0.144	-4444.84	41306.6	-11622.7	0.144	-25841.3	3487.03	2679.24	0.948	-23678.9	40294.5	0.876738	0.804	-15.9496	16.1834
Z-score	IL-4	Bifidobacteriales	-1275	0.784	-10974.5	5800.13	-654.472	0.87	-10026.9	9305.28	-1929.47	0.74	-13630.1	10437.3	0.198162	0.688	-4.54315	4.11123
Z-score	IL-4	YS2	-4439.52	0.716	-34370.8	17473.5	14576.1	0.494	-25762.9	57443.1	10136.6	0.664	-36570.7	57032.6	0.0349983	0.876	-4.88693	4.34849
Z-score	IL-4	RF39	3845.61	0.952	-247004	262392	-9083.46	0.586	-45027.9	29113.4	-5237.85	0.956	-265975	248915	0.901063	0.256	-1.93814	4.56993
Z-score	IL-4	S24-7	-5.24725	0.646	-31.8653	16.7111	-18.0861	0.056	-36.7053	0.439608	-23.3333	0	-38.0335	-10.8204	0.196896	0.646	-1.07353	1.02477
Z-score	IL-4	Porphyromonadaceae	-11.951	0.516	-64.0343	20.6996	13.8699	0.186	-6.70431	35.5909	1.91892	0.828	-52.1475	43.6049	0.34699	0.704	-4.86025	5.90358
Z-score	IL-4	Bacteroidaceae	-46.5598	0.356	-188.542	48.7826	24.3104	0.504	-45.9228	98.2058	-22.2494	0.804	-166.736	100.544	0.761607	0.564	-6.751	6.75174
Z-score	IL-4	Erysipelotrichaceae	6.45479	0.57	-11.2645	33.644	53.0361	0.004	18.9739	89.2788	59.4909	0	26.8363	88.9626	0.0670696	0.57	-0.225668	0.542874
Z-score	IL-4	Lachnospiraceae	-2.56433	0.962	-46.2288	35.1769	-4.09416	0.922	-160.992	162.113	-6.65849	0.918	-171.431	161.751	0.013274	0.868	-1.99511	2.76055
Z-score	IL-4	Lactobacillaceae	90.7101	0.09	-15.6398	208.941	-92.0867	0	-124.125	-57.6946	-1.3766	0.956	-111.447	115.118	0.205801	0.954	-18.5558	23.3968
Z-score	IL-4	Staphylococcaceae	10.5308	0.578	-20.0706	57.9525	26.5999	0.082	-3.29556	58.4086	37.1306	0.05	0.511547	78.6786	0.227067	0.548	-1.14714	1.49165
Z-score	IL-4	Rikenellaceae	27.7836	0.856	-300.854	410.97	-406.19	0.014	-713.414	-81.1304	-378.406	0.148	-813.211	198.114	0.000103957	0.996	-3.10209	3.0686
Z-score	IL-4	Prevotellaceae	44.4583	0.914	-454.221	676.938	-35.1698	0.894	-663.693	632.273	9.2885	0.93	-808.301	703.247	0.13653	0.752	-6.95348	7.72444
Z-score	IL-4	Desulfovibrionaceae	2.59912	0.95	-100.015	109.812	108.083	0.082	-14.9361	238.878	110.682	0.162	-58.1399	255.777	0.0255036	0.836	-2.78391	2.59828
Z-score	IL-4	Helicobacteraceae	18.8847	0.698	-51.0415	126.721	140.83	0.038	13.5448	276.268	159.714	0.022	27.9955	275.719	0.0577544	0.676	-0.605135	0.879421
Z-score	IL-4	Alcaligenaceae	-119.359	0.438	-574.736	151.673	220.441	0.11	-46.9145	504.646	101.082	0.614	-403.316	510.668	0.018779	0.964	-10.3739	10.4286
Z-score	IL-4	[Paraprevotellaceae]	29.7468	0.734	-86.4632	198.332	61.5234	0.224	-37.6673	167.708	91.2702	0.12	-30.0806	234.834	0.241963	0.674	-2.35743	2.6311
Z-score	IL-4	Enterobacteriaceae	-234.825	0.552	-1351.45	548.68	-40.9262	0.892	-762.047	725.426	-275.752	0.684	-1637.6	875.408	0.437857	0.5	-3.34098	3.78952
Z-score	IL-4	Verrucomicrobiaceae	-97.9582	0.526	-491.339	214.604	-140.252	0.236	-355.699	87.5683	-238.21	0.104	-590.966	68.4396	0.377307	0.462	-2.95429	2.46059
Z-score	IL-4	Ruminococcaceae	460.574	0	190.399	738.318	-338.407	0.368	-1075.12	444.481	122.167	0.718	-536.387	843.337	0.813137	0.718	-25.4011	26.3743
Z-score	IL-4	[Odoribacteraceae]	-484.237	0.432	-2114.44	708.074	18.6872	0.972	-515.204	586.52	-465.55	0.474	-2073.46	804.551	0.900041	0.29	-4.44976	4.47006
Z-score	IL-4	Coriobacteriaceae	1027.72	0.352	-1282.61	3714.43	-162.25	0.762	-1327.91	1076.46	865.473	0.47	-1652.56	3555.15	0.965867	0.25	-4.08306	5.01493
Z-score	IL-4	Enterococcaceae	130.293	0.666	-397.741	932.584	781.78	0.556	-1745.76	3467.73	912.073	0.464	-1708.61	3670.12	0.0351982	0.766	-1.61613	2.0502
Z-score	IL-4	Sphingomonadaceae	-648.797	0.676	-4444.34	2101.58	-4524.74	0.078	-9133.42	372.803	-5173.54	0.054	-9619.69	218.486	0.0670431	0.646	-0.879245	1.1164
Z-score	IL-4	Parabacteroides	-11.9437	0.516	-64.0121	20.697	13.867	0.186	-6.69907	35.588	1.92325	0.828	-52.1972	43.6209	0.346298	0.704	-4.82355	5.91865
Z-score	IL-4	Bacteroides	-46.5598	0.356	-188.542	48.7826	24.3104	0.504	-45.9228	98.2058	-22.2494	0.804	-166.736	100.544	0.761607	0.564	-6.751	6.75174
Z-score	IL-4	Allobaculum	6.64511	0.584	-12.0107	35.2076	53.2222	0.006	17.5895	91.1352	59.8673	0	25.504	90.8508	0.0657036	0.584	-0.260273	0.566481
Z-score	IL-4	Lactobacillus	91.0331	0.09	-15.3916	209.477	-92.413	0	-124.425	-58.0586	-1.37994	0.956	-111.434	115.388	0.203622	0.954	-19.0938	23.7115
Z-score	IL-4	Staphylococcaceae_Staphylococcus	11.158	0.58	-21.2748	61.7798	28.2529	0.082	-3.41964	61.9525	39.4109	0.05	0.299931	83.9012	0.224595	0.55	-1.15142	1.52588
Z-score	IL-4	Blautia	-2.60203	0.96	-58.3858	44.8178	-13.5535	0.89	-244.097	231.673	-16.1555	0.866	-262.291	231.515	0.00649084	0.902	-2.00169	1.89752
Z-score	IL-4	Prevotella	44.9929	0.916	-465.756	688.82	-35.1799	0.894	-679.904	649.502	9.81296	0.928	-828.772	722.827	0.134629	0.756	-7.10465	7.25897
Z-score	IL-4	Sutterella	-119.311	0.438	-574.706	151.644	220.503	0.11	-46.9552	504.815	101.192	0.612	-403.368	510.949	0.0179357	0.966	-10.3848	10.2282
Z-score	IL-4	Helicobacter	19.5301	0.676	-47.7668	123.487	136.607	0.032	15.0307	266.394	156.137	0.016	34.4253	263.313	0.0638343	0.664	-0.483838	0.840115
Z-score	IL-4	[Prevotella]	27.975	0.7	-74.3603	179.735	65.0972	0.26	-47.0013	185.425	93.0722	0.132	-33.2955	223.748	0.223476	0.66	-1.90313	2.92096
Z-score	IL-4	Desulfovibrio	10.8733	0.908	-116.084	161.118	111.937	0.13	-34.0551	267.169	122.81	0.174	-76.6971	289.072	0.0531212	0.774	-2.27091	3.01693
Z-score	IL-4	Akkermansia	-97.9582	0.526	-491.339	214.604	-140.252	0.236	-355.699	87.5683	-238.21	0.104	-590.966	68.4396	0.377307	0.462	-2.95429	2.46059
Z-score	IL-4	Lachnospiraceae_Clostridium	26.1482	0.93	-285.142	422.345	332.137	0.044	18.4469	665.464	358.286	0.114	-121.488	717.155	0.0405855	0.824	-2.10321	2.29045
Z-score	IL-4	Butyricimonas	-371.71	0.574	-1993.21	1046.92	-357.757	0.326	-1057.64	385.591	-729.467	0.134	-1958.46	227.584	0.566536	0.468	-5.49351	5.1251
Z-score	IL-4	Oscillospira	603.516	0.002	164.537	1069.4	-423.763	0.394	-1407.99	622.149	179.753	0.73	-832.142	1245.05	0.769399	0.732	-15.4908	17.2614
Z-score	IL-4	Odoribacter	49.8484	0.932	-804.416	1000.71	657.13	0.238	-442.459	1825.63	706.979	0.268	-727.918	1957.91	0.05591	0.788	-3.11271	3.13451
Z-score	IL-4	Shigella	177.819	0.732	-637.388	1305.15	639.807	0.41	-851.5	2224.56	817.625	0.192	-532.285	2053.51	0.0833202	0.768	-2.52118	3.57566
Z-score	IL-4	[Eubacterium]	16.2729	0.952	-790.169	868.39	992.118	0.116	-239.732	2301.17	1008.39	0.18	-516.614	2395.26	0.0234755	0.836	-1.9853	2.37354
Z-score	IL-4	Alistipes	13.566	0.996	-2063.37	2177.27	2121.7	0.09	-301.302	4696.56	2135.27	0.182	-1311.8	5086.54	0.0242347	0.866	-2.49693	2.67699
Z-score	IL-4	Enterococcus	127.668	0.706	-460.706	990.033	753.697	0.572	-1788.87	3455.61	881.365	0.476	-1770.12	3697.71	0.0312391	0.774	-1.76488	2.03089
Z-score	IL-4	Staphylococcus_sciuri	10.5921	0.664	-27.5134	64.6358	30.9991	0.048	0.530894	63.4445	41.5912	0.046	1.52344	89.834	0.166603	0.626	-1.44032	1.23489
Z-score	IL-4	Blautia_producta	-2.54791	0.962	-57.5744	44.2546	-13.4866	0.89	-244.174	231.901	-16.0345	0.86	-262.376	231.982	0.00607151	0.91	-2.30795	1.76891
Z-score	IL-4	Bacteroides_acidifaciens	-54.2029	0.54	-288.973	111.535	-32.2079	0.634	-173.17	117.358	-86.4108	0.36	-308.32	101.289	0.483536	0.488	-5.96511	8.9659
Z-score	IL-4	Bacteroides_caccae	-56.9963	0.584	-313.024	166.678	-89.8177	0.288	-251.426	81.3048	-146.814	0.082	-336.59	17.4102	0.379416	0.534	-3.40526	2.95712
Z-score	IL-4	Desulfovibrio_C21_c20	11.1195	0.924	-130.653	176.184	117.95	0.134	-39.731	285.599	129.069	0.19	-91.0016	310.238	0.0543438	0.782	-2.52976	3.2308
Z-score	IL-4	Akkermansia_muciniphila	-97.9582	0.526	-491.339	214.604	-140.252	0.236	-355.699	87.5683	-238.21	0.104	-590.966	68.4396	0.377307	0.462	-2.95429	2.46059
Z-score	IL-4	Clostridium_aldenense	29.3839	0.89	-271.523	410.479	346.584	0.04	32.0223	680.802	375.968	0.092	-85.0863	737.17	0.0368509	0.802	-1.72823	2.12578
Z-score	IL-4	Parabacteroides_distasonis	-301.915	0.55	-1618.6	820.388	-387.338	0.372	-1236.5	515.554	-689.253	0.142	-1749.3	266.813	0.406098	0.508	-4.70265	3.7072
Z-score	IL-4	[Eubacterium]_dolichum	16.2729	0.952	-790.169	868.39	992.118	0.116	-239.732	2301.17	1008.39	0.18	-516.614	2395.26	0.0234755	0.836	-1.9853	2.37354
Z-score	IL-4	Enterococcus_casseliflavus	124.458	0.72	-500.239	1027.4	716.891	0.57	-1682.36	3266.51	841.349	0.466	-1638.76	3532.97	0.0352394	0.786	-1.58372	2.28713
Z-score	IL-4	Coprobacillus_cateniformis	-8.21711	0.98	-1308.23	1288.19	737.924	0.47	-1215.2	2813.44	729.707	0.498	-1763.48	2945.15	0.066872	0.714	-3.19069	4.71754
Z-score	IL-4	Sphingomonas_yabuuchiae	-648.797	0.676	-4444.34	2101.58	-4524.74	0.078	-9133.42	372.803	-5173.54	0.054	-9619.69	218.486	0.0670431	0.646	-0.879245	1.1164
Z-score	IL-4	Alistipes_indistinctus	449.984	0.572	-961.966	2378.7	2677.56	0.05	8.53598	5513.84	3127.54	0.006	838.511	5264.31	0.10464	0.578	-0.294323	0.967541
Z-score	IL-4	Corynebacterium_stationis	230.414	0.584	-500.235	1256.7	719.811	0.082	-101.648	1592.08	950.226	0.016	219.484	1667.85	0.178152	0.58	-0.876207	1.19298
Z-score	IL-4	Clostridium_cocleatum	24.2657	0.946	-2001.15	2173.33	423.062	0.838	-3156.28	4226.71	447.328	0.808	-3735.39	4436.84	0.0736627	0.75	-3.00932	3.65494
Z-score	IL-4	Jeotgalicoccus_psychrophilus	303.253	0.51	-562.875	1409.12	693.9	0.136	-232.413	1678.25	997.153	0.056	-5.08647	2016.39	0.258499	0.502	-1.13708	1.85445
Z-score	IL-4	[Clostridium]_difficile	395.218	0.788	-1865.55	3638.95	3132.59	0.116	-766.424	7275.93	3527.8	0.102	-886.667	7439.37	0.050391	0.718	-1.34314	1.88685
Z-score	IL-4	Lactobacillus_vaginalis	474.577	0.716	-1612.66	3479.13	2780.98	0.044	177.637	5547.46	3255.56	0.042	186.737	6209.37	0.0784608	0.682	-1.68124	1.1952
Z-score	IL-4	Mucispirillum_schaedleri	-440.13	0.988	-16403.7	15053.7	701.392	0.986	-23285.9	26191.9	261.262	1	-29252.3	28277.3	0.101694	0.744	-6.72117	5.17842
Z-score	IL-4	Robinsoniella_peoriensis	-459.558	0.888	-5944.6	3800.45	-1903.31	0.102	-4006.33	331.507	-2362.87	0.26	-7969.46	2333.67	0.2048	0.668	-3.03173	4.21791
Z-score	IL-2	Bacteroidetes	1.21803	0.88	-11.4912	14.7896	-29.274	0.004	-50.1233	-9.41841	-28.0559	0.004	-47.0352	-11.0004	-0.0135361	0.876	-0.691307	0.421943
Z-score	IL-2	Firmicutes	-0.0474515	0.972	-15.8113	16.0801	27.8772	0.082	-3.50958	61.0996	27.8297	0.044	1.3458	56.2977	-0.0027459	0.96	-1.02043	1.20537
Z-score	IL-2	Proteobacteria	5.75802	0.73	-22.1728	44.6278	53.9207	0.042	4.68985	106.131	59.6787	0.038	3.3104	118.144	0.0518696	0.708	-0.860519	0.822881
Z-score	IL-2	Verrucomicrobia	-25.6671	0.662	-177.668	79.2341	-209.915	0.092	-433.887	28.3074	-235.582	0.078	-486.198	29.9277	0.0580302	0.644	-0.776855	1.18791
Z-score	IL-2	Actinobacteria...7	34.5716	0.906	-405.592	552.188	660.647	0.044	47.3307	1312.41	695.219	0.044	37.9384	1304.9	0.0148576	0.878	-1.13266	1.10925
Z-score	IL-2	Deferribacteres...8	-369.239	0.984	-9623.93	7912.11	724.1	0.986	-23658.7	26634.9	354.86	0.998	-25864.4	27115.8	0.0273403	0.834	-3.56508	2.55477
Z-score	IL-2	Cyanobacteria	-1700.2	0.654	-11152.6	4915.65	12201	0.634	-37015.3	64501.4	10500.8	0.7	-38908	63530.1	-0.00525248	0.95	-1.66852	2.28125
Z-score	IL-2	Tenericutes	-289.195	0.994	-8362.03	7137.52	1176.9	0.99	-84827.1	92570.4	887.704	0.996	-86902	93691.5	0.00253371	0.946	-0.804389	1.00148
Z-score	IL-2	Spirochaetes...11	7865.53	0.49	-13741.2	38601.5	-26557.1	0.674	-159259	114461	-18691.6	0.768	-157120	130963	-0.00182844	0.982	-1.98076	2.74128
Z-score	IL-2	Bacteroidia	1.21803	0.88	-11.4912	14.7896	-29.274	0.004	-50.1233	-9.41841	-28.0559	0.004	-47.0352	-11.0004	-0.0135361	0.876	-0.691307	0.421943
Z-score	IL-2	Bacilli	4.69834	0.89	-41.7541	61.3646	14.2986	0.73	-63.72	97.2113	18.997	0.614	-66.5847	101.9	0.0709858	0.792	-4.49034	5.99187
Z-score	IL-2	Clostridia	9.24137	0.412	-12.6265	40.0254	-7.13119	0.902	-180.825	176.775	2.11018	0.986	-181.21	194.167	0.0154593	0.918	-1.84234	1.64695
Z-score	IL-2	Erysipelotrichi	2.06527	0.764	-10.7475	18.3789	57.3225	0	31.2945	84.9181	59.3878	0.002	30.2071	91.8914	0.0148028	0.762	-0.263813	0.267752
Z-score	IL-2	Deltaproteobacteria	12.1518	0.76	-54.406	104.616	97.9568	0.118	-24.5756	228.128	110.109	0.122	-26.9559	246.772	0.0613308	0.694	-1.68015	1.87183
Z-score	IL-2	Betaproteobacteria	-20.1546	0.79	-180.269	87.7246	90.9799	0.51	-173.304	371.992	70.8253	0.626	-230.093	376.486	0.0270372	0.876	-3.79491	3.48373
Z-score	IL-2	Epsilonproteobacteria	10.7834	0.764	-43.3475	88.3773	148.988	0.012	33.77	271.455	159.771	0.01	38.3127	276.163	0.0257256	0.758	-0.570631	0.626248
Z-score	IL-2	Gammaproteobacteria	18.7941	0.848	-178.306	254.253	-298.091	0.34	-901.309	343.731	-279.297	0.376	-936.407	437.126	0.00220275	0.972	-2.43234	2.21808
Z-score	IL-2	Verrucomicrobiae	-25.6671	0.662	-177.668	79.2341	-209.915	0.092	-433.887	28.3074	-235.582	0.078	-486.198	29.9277	0.0580302	0.644	-0.776855	1.18791
Z-score	IL-2	Alphaproteobacteria	-53.4616	0.748	-413.256	207.128	-926.786	0.042	-1730.53	-72.663	-980.247	0.038	-1863.49	-64.7306	0.0243787	0.746	-0.474226	0.478134
Z-score	IL-2	Coriobacteriia	70.2932	0.762	-384.141	674.984	829.337	0.232	-527.083	2270.77	899.63	0.224	-559.523	2456.78	0.0436656	0.702	-1.26976	1.68235
Z-score	IL-2	Actinobacteria...24	83.5736	0.86	-807.295	1168.11	683.433	0.118	-176.405	1597.16	767.006	0.098	-213.887	1666.9	0.0548465	0.778	-1.71702	1.91524
Z-score	IL-2	Deferribacteres...25	-369.239	0.984	-9623.93	7912.11	724.1	0.986	-23658.7	26634.9	354.86	0.998	-25864.4	27115.8	0.0273403	0.834	-3.56508	2.55477
Z-score	IL-2	4C0d-2	-1700.2	0.654	-11152.6	4915.65	12201	0.634	-37015.3	64501.4	10500.8	0.7	-38908	63530.1	-0.00525248	0.95	-1.66852	2.28125
Z-score	IL-2	Mollicutes	-289.195	0.994	-8362.03	7137.52	1176.9	0.99	-84827.1	92570.4	887.704	0.996	-86902	93691.5	0.00253371	0.946	-0.804389	1.00148
Z-score	IL-2	Spirochaetes...28	7865.53	0.49	-13741.2	38601.5	-26557.1	0.674	-159259	114461	-18691.6	0.768	-157120	130963	-0.00182844	0.982	-1.98076	2.74128
Z-score	IL-2	Bacteroidales	1.21803	0.88	-11.4912	14.7896	-29.274	0.004	-50.1233	-9.41841	-28.0559	0.004	-47.0352	-11.0004	-0.0135361	0.876	-0.691307	0.421943
Z-score	IL-2	Clostridiales	9.24137	0.412	-12.6265	40.0254	-7.13119	0.902	-180.825	176.775	2.11018	0.986	-181.21	194.167	0.0154593	0.918	-1.84234	1.64695
Z-score	IL-2	Erysipelotrichales	2.06527	0.764	-10.7475	18.3789	57.3225	0	31.2945	84.9181	59.3878	0.002	30.2071	91.8914	0.0148028	0.762	-0.263813	0.267752
Z-score	IL-2	Lactobacillales	-3.31631	0.774	-27.3486	13.5267	6.86509	0.934	-115.674	136.731	3.54878	0.976	-123.134	132.761	0.00385914	0.954	-1.65358	1.72208
Z-score	IL-2	Bacillales	5.19846	0.888	-50.8539	71.2093	32.1366	0.2	-17.2026	84.5851	37.3351	0.152	-20.1483	93.7246	0.0775532	0.78	-2.5072	3.08969
Z-score	IL-2	Desulfovibrionales	12.1492	0.76	-54.4017	104.596	97.947	0.118	-24.5754	228.108	110.096	0.122	-26.9564	246.75	0.0613225	0.694	-1.67884	1.87213
Z-score	IL-2	Campylobacterales	10.7834	0.764	-43.3475	88.3773	148.988	0.012	33.77	271.455	159.771	0.01	38.3127	276.163	0.0257256	0.758	-0.570631	0.626248
Z-score	IL-2	Burkholderiales	-18.6027	0.846	-182.485	96.6029	109.397	0.436	-162.933	399.024	90.7939	0.56	-219.24	407.007	0.0208231	0.874	-2.79704	3.69346
Z-score	IL-2	Enterobacteriales	21.0917	0.826	-177.569	258.032	-303.415	0.326	-890.579	321.261	-282.323	0.358	-924.79	420.425	0.000564325	0.988	-2.48683	2.42293
Z-score	IL-2	Verrucomicrobiales	-25.6671	0.662	-177.668	79.2341	-209.915	0.092	-433.887	28.3074	-235.582	0.078	-486.198	29.9277	0.0580302	0.644	-0.776855	1.18791
Z-score	IL-2	Coriobacteriales	70.2932	0.762	-384.141	674.984	829.337	0.232	-527.083	2270.77	899.63	0.224	-559.523	2456.78	0.0436656	0.702	-1.26976	1.68235
Z-score	IL-2	Sphingomonadales	80.7866	0.962	-3852.6	4171.08	-5259.5	0.014	-9179.04	-1094.31	-5178.72	0.04	-9765.28	-301.828	-0.00129095	0.99	-2.21118	0.888495
Z-score	IL-2	Actinomycetales	74.8375	0.876	-812.544	1126.24	682.829	0.11	-146.55	1564.18	757.666	0.094	-177.008	1628.79	0.0484121	0.794	-1.61848	1.97373
Z-score	IL-2	RF32	-144.295	0.616	-914.186	375.647	-1109.66	0.398	-3718.62	1662.8	-1253.96	0.36	-3893.23	1503.7	0.0361979	0.728	-1.18642	1.3168
Z-score	IL-2	Deferribacterales	-369.24	0.984	-9623.61	7911.79	724.169	0.986	-23660.6	26637	354.929	0.998	-25867.4	27118.2	0.0273374	0.834	-3.56322	2.55522
Z-score	IL-2	Pseudomonadales	-1030.94	0.646	-6639.94	2753.86	3746.31	0.544	-7995.03	16223.4	2715.37	0.668	-9884.01	15944.7	0.00419039	0.978	-4.03588	3.95441
Z-score	IL-2	Bifidobacteriales	-1763.26	0.466	-8320.66	2790.03	-36.164	0.966	-12613	13328.9	-1799.42	0.756	-14248	11830.8	0.10991	0.774	-4.46967	5.0568
Z-score	IL-2	YS2	-1699.16	0.654	-11165.4	4931.2	12203.3	0.634	-37021.5	64512.7	10504.1	0.7	-38920.1	63542.9	-0.00518513	0.95	-1.67261	2.27271
Z-score	IL-2	RF39	-452	0.964	-37609.2	35657.6	-1673.37	0.944	-142858	148359	-2125.37	0.954	-150852	152394	0.0204991	0.858	-1.62519	2.51329
Z-score	IL-2	S24-7	-1.61563	0.724	-11.8386	5.29811	-21.6299	0	-34.1711	-8.91352	-23.2455	0.002	-35.8043	-9.42837	0.0314753	0.722	-0.378782	0.466383
Z-score	IL-2	Porphyromonadaceae	-8.85754	0.334	-32.0905	7.58959	10.8765	0.44	-16.2936	39.7628	2.01894	0.9	-27.2341	31.4638	0.0559704	0.926	-8.35866	10.4361
Z-score	IL-2	Bacteroidaceae	22.101	0.25	-12.775	78.6402	-44.5674	0.234	-113.475	28.5236	-22.4664	0.524	-93.9683	59.4853	-0.176166	0.714	-10.3396	7.12273
Z-score	IL-2	Erysipelotrichaceae	2.06527	0.764	-10.7475	18.3789	57.3225	0	31.2945	84.9181	59.3878	0.002	30.2071	91.8914	0.0148028	0.762	-0.263813	0.267752
Z-score	IL-2	Lachnospiraceae	7.79395	0.592	-18.5557	45.8152	-14.4063	0.846	-173.136	153.217	-6.61236	0.91	-173.813	172.485	0.0153923	0.89	-2.12574	2.65216
Z-score	IL-2	Lactobacillaceae	-3.47384	0.608	-21.3852	8.51585	3.42038	0.96	-82.23	94.184	-0.0534563	0.978	-85.9986	90.2168	0.000208296	0.998	-2.04253	1.71397
Z-score	IL-2	Staphylococcaceae	5.34373	0.892	-50.9359	71.6456	32.2722	0.206	-17.9091	85.6126	37.6159	0.156	-19.9303	94.5178	0.0769371	0.784	-2.56143	3.43428
Z-score	IL-2	Rikenellaceae	-22.8072	0.808	-212.679	118.139	-351.519	0.08	-714.112	32.2182	-374.326	0.076	-761.157	33.594	0.0223018	0.784	-0.876097	0.884388
Z-score	IL-2	Prevotellaceae	-0.918527	0.906	-12.5523	8.22064	1.0903	0.992	-76.0362	82.8822	0.171771	0.984	-79.9891	81.9481	0.00560035	0.922	-1.07692	1.59912
Z-score	IL-2	Desulfovibrionaceae	12.1185	0.76	-54.3409	104.386	98.1302	0.118	-24.2693	228.164	110.249	0.122	-26.7229	246.638	0.0624273	0.694	-1.69295	1.83707
Z-score	IL-2	Helicobacteraceae	10.7817	0.764	-43.3423	88.3608	148.928	0.012	33.7941	271.306	159.71	0.01	38.3307	276.038	0.0257262	0.758	-0.570338	0.626226
Z-score	IL-2	Alcaligenaceae	-17.7882	0.86	-181.263	96.9241	117.574	0.412	-157.156	409.789	99.7859	0.524	-212.839	418.402	0.0188554	0.876	-2.7765	3.72137
Z-score	IL-2	[Paraprevotellaceae]	-0.632517	0.994	-22.4555	19.9371	94.0468	0.118	-23.8713	219.279	93.4143	0.122	-30.791	221.955	0.00097999	0.972	-0.547849	0.367319
Z-score	IL-2	Enterobacteriaceae	21.0917	0.826	-177.569	258.032	-303.415	0.326	-890.579	321.261	-282.323	0.358	-924.79	420.425	0.000564325	0.988	-2.48683	2.42293
Z-score	IL-2	Verrucomicrobiaceae	-25.6671	0.662	-177.668	79.2341	-209.915	0.092	-433.887	28.3074	-235.582	0.078	-486.198	29.9277	0.0580302	0.644	-0.776855	1.18791
Z-score	IL-2	Ruminococcaceae	20.8855	0.966	-351.901	445.304	104.077	0.814	-652.903	908.499	124.962	0.76	-714.248	960.27	0.0573391	0.834	-3.43491	3.84472
Z-score	IL-2	[Odoribacteraceae]	5.35884	0.942	-264.923	292.569	-463.581	0.178	-1079.08	190.785	-458.222	0.2	-1137.1	292.459	0.00176023	0.966	-2.31942	1.32397
Z-score	IL-2	Coriobacteriaceae	70.2932	0.762	-384.141	674.984	829.337	0.232	-527.083	2270.77	899.63	0.224	-559.523	2456.78	0.0436656	0.702	-1.26976	1.68235
Z-score	IL-2	Enterococcaceae	41.8386	0.882	-545.849	751.051	862.243	0.424	-1195.42	3048.86	904.081	0.38	-1271.39	3163.8	0.0163726	0.842	-2.13133	1.59658
Z-score	IL-2	Sphingomonadaceae	80.7866	0.962	-3852.6	4171.08	-5259.5	0.014	-9179.04	-1094.31	-5178.72	0.04	-9765.28	-301.828	-0.00129095	0.99	-2.21118	0.888495
Z-score	IL-2	Parabacteroides	-8.86343	0.334	-32.1078	7.59032	10.8859	0.438	-16.2823	39.7691	2.02249	0.9	-27.2524	31.4635	0.0560694	0.926	-8.38576	10.4277
Z-score	IL-2	Bacteroides	22.101	0.25	-12.775	78.6402	-44.5674	0.234	-113.475	28.5236	-22.4664	0.524	-93.9683	59.4853	-0.176166	0.714	-10.3396	7.12273
Z-score	IL-2	Allobaculum	2.2115	0.744	-10.3368	18.5871	57.5786	0	29.6153	87.1615	59.7901	0.004	29.2647	93.8619	0.0178537	0.74	-0.238574	0.275572
Z-score	IL-2	Lactobacillus	-3.49281	0.594	-21.1872	8.41898	3.44914	0.958	-82.5981	94.6347	-0.0436629	0.978	-86.2094	90.6698	0.000262886	0.996	-1.93848	1.7205
Z-score	IL-2	Staphylococcaceae_Staphylococcus	5.72874	0.886	-53.2666	75.9665	34.1979	0.206	-18.8832	90.6091	39.9266	0.156	-20.6387	99.8075	0.0770774	0.778	-2.50063	3.46923
Z-score	IL-2	Blautia	8.53564	0.782	-48.319	78.3399	-24.5073	0.832	-276.394	242.918	-15.9717	0.868	-285.173	273.073	0.013677	0.914	-1.92796	2.29797
Z-score	IL-2	Prevotella	-0.987177	0.904	-13.168	8.46954	1.35753	0.998	-78.9534	86.5622	0.370352	0.984	-83.1409	85.5539	0.00563708	0.928	-1.08248	1.56647
Z-score	IL-2	Sutterella	-17.8209	0.86	-181.321	96.9627	117.717	0.412	-157.187	410.118	99.8964	0.524	-212.89	418.704	0.0187718	0.876	-2.78681	3.73217
Z-score	IL-2	Helicobacter	10.4207	0.748	-40.8432	83.9984	145.793	0.01	36.5665	261.867	156.213	0.01	39.955	266.978	0.0265174	0.742	-0.550499	0.581523
Z-score	IL-2	[Prevotella]	-0.372287	0.986	-21.5073	20.0213	95.3783	0.136	-31.4764	230.168	95.006	0.146	-38.6522	232.338	0.00222255	0.952	-0.508896	0.481236
Z-score	IL-2	Desulfovibrio	19.041	0.748	-84.4762	161.147	103.099	0.172	-43.7456	259.277	122.14	0.164	-48.7162	292.717	0.0958499	0.66	-1.63617	3.08283
Z-score	IL-2	Akkermansia	-25.6671	0.662	-177.668	79.2341	-209.915	0.092	-433.887	28.3074	-235.582	0.078	-486.198	29.9277	0.0580302	0.644	-0.776855	1.18791
Z-score	IL-2	Lachnospiraceae_Clostridium	16.3004	0.93	-235.55	303.575	338.022	0.012	81.168	610.976	354.322	0.014	80.0068	613.004	0.013696	0.92	-1.3333	0.732573
Z-score	IL-2	Butyricimonas	17.9437	0.904	-323.039	385.977	-725.778	0.042	-1358.08	-53.8437	-707.835	0.08	-1414.13	81.3228	-0.00371977	0.96	-1.17687	0.892001
Z-score	IL-2	Oscillospira	46.3806	0.9	-480.912	680.704	131.187	0.762	-703.736	1018.43	177.568	0.696	-804.539	1104.45	0.10937	0.748	-3.58583	6.26837
Z-score	IL-2	Odoribacter	-36.7676	0.942	-577.191	414.173	741.086	0.19	-370.417	1922.26	704.318	0.256	-508.64	1995.8	0.00877105	0.93	-1.93063	2.76202
Z-score	IL-2	Shigella	71.1772	0.704	-255.475	522.377	737.285	0.074	-51.2824	1575.28	808.462	0.06	-40.5251	1702.16	0.0494257	0.676	-0.695072	1.03328
Z-score	IL-2	[Eubacterium]	42.4161	0.772	-265.3	445.034	960.651	0.076	-99.6284	2087.39	1003.07	0.084	-116.852	2219.78	0.020407	0.752	-0.765279	0.568187
Z-score	IL-2	Alistipes	268.245	0.728	-988.498	2043.05	1833.98	0.062	-49.7452	3835.77	2102.23	0.06	-95.4682	4340.83	0.0706292	0.692	-0.873383	1.22513
Z-score	IL-2	Enterococcus	34.967	0.886	-468.364	650.505	838.563	0.424	-1163.19	2965.77	873.53	0.384	-1191.08	3059.75	0.014292	0.842	-1.56334	1.69536
Z-score	IL-2	Staphylococcus_sciuri	5.5424	0.888	-57.7761	82.7086	36.6012	0.192	-17.9235	94.5474	42.1435	0.146	-22.5622	104.439	0.0816163	0.778	-2.50641	3.15337
Z-score	IL-2	Blautia_producta	8.49655	0.782	-48.8304	78.9176	-24.3459	0.832	-277.251	244.161	-15.8493	0.868	-286.285	274.447	0.0129993	0.914	-1.93756	2.28206
Z-score	IL-2	Bacteroides_acidifaciens	-21.1831	0.606	-112.316	64.5365	-63.3505	0.362	-201.567	82.8649	-84.5337	0.23	-208.124	54.7101	0.177507	0.676	-3.70878	3.51935
Z-score	IL-2	Bacteroides_caccae	7.41455	0.8	-44.6111	68.7289	-151.384	0.044	-285.696	-8.52971	-143.969	0.084	-290.19	20.4345	-0.0174412	0.868	-1.12453	0.827254
Z-score	IL-2	Desulfovibrio_C21_c20	21.1142	0.754	-93.6317	182.313	107.084	0.19	-51.2936	275.53	128.199	0.18	-66.6494	319.167	0.103552	0.662	-1.93992	2.83185
Z-score	IL-2	Akkermansia_muciniphila	-25.6671	0.662	-177.668	79.2341	-209.915	0.092	-433.887	28.3074	-235.582	0.078	-486.198	29.9277	0.0580302	0.644	-0.776855	1.18791
Z-score	IL-2	Clostridium_aldenense	16.1441	0.934	-217.609	291.644	356.808	0.01	99.4895	630.255	372.952	0.006	113.546	626.455	0.00965308	0.932	-1.21855	0.678127
Z-score	IL-2	Parabacteroides_distasonis	148.386	0.31	-121.738	548.098	-827.031	0.026	-1471.67	-141.984	-678.645	0.09	-1396.03	127.816	-0.144351	0.396	-2.99277	1.60026
Z-score	IL-2	[Eubacterium]_dolichum	42.4161	0.772	-265.3	445.034	960.651	0.076	-99.6284	2087.39	1003.07	0.084	-116.852	2219.78	0.020407	0.752	-0.765279	0.568187
Z-score	IL-2	Enterococcus_casseliflavus	28.7412	0.9	-376.731	526.496	805.861	0.394	-1028.85	2755.56	834.602	0.366	-1052.35	2823.66	0.0115445	0.858	-1.28636	1.13309
Z-score	IL-2	Coprobacillus_cateniformis	225.203	0.58	-565.353	1297.26	486.491	0.562	-1111.2	2184.32	711.694	0.408	-1037.49	2719.65	0.156678	0.604	-3.33484	4.19118
Z-score	IL-2	Sphingomonas_yabuuchiae	80.7866	0.962	-3852.6	4171.08	-5259.5	0.014	-9179.04	-1094.31	-5178.72	0.04	-9765.28	-301.828	-0.00129095	0.99	-2.21118	0.888495
Z-score	IL-2	Alistipes_indistinctus	-24.3133	0.948	-1258.9	1134.65	3145.95	0.006	991.718	5435.2	3121.64	0.01	961.362	5299.33	-0.00414216	0.95	-0.627965	0.398699
Z-score	IL-2	Corynebacterium_stationis	102.192	0.86	-1043.41	1493.13	857.142	0.118	-218.315	2000	959.334	0.1	-268.077	2094.05	0.0546918	0.776	-1.63187	2.14975
Z-score	IL-2	Clostridium_cocleatum	588.002	0.56	-1331.76	3480.18	-154.201	0.908	-3939.1	3867.9	433.801	0.872	-3709.81	5167.46	0.122997	0.72	-6.12803	5.31224
Z-score	IL-2	Jeotgalicoccus_psychrophilus	132.138	0.896	-1389.07	1979.71	876.339	0.232	-552.57	2394.79	1008.48	0.166	-618.754	2591.7	0.0792961	0.794	-2.49658	3.45491
Z-score	IL-2	[Clostridium]_difficile	264.617	0.8	-1130.8	2248.58	3253.64	0.076	-282.751	7011.65	3518.26	0.058	-60.0948	7043.61	0.0273651	0.79	-0.728257	1.08492
Z-score	IL-2	Lactobacillus_vaginalis	-351.099	0.57	-1885.63	674.324	3625.1	0.012	803.423	6623.62	3274	0.03	309.014	6443.4	-0.0562375	0.588	-1.46333	0.229257
Z-score	IL-2	Mucispirillum_schaedleri	-375.556	0.986	-9669.6	7930.98	813.711	0.986	-27103.7	30480.6	438.156	1	-29327.1	30774.6	0.0209097	0.846	-2.67201	2.37674
Z-score	IL-2	Robinsoniella_peoriensis	148.586	0.904	-2657.9	3211.56	-2458.35	0.074	-4901.22	137.613	-2309.76	0.214	-5978.18	1782.49	0.0269754	0.914	-5.1305	3.95124
Z-score	IL-1β	Bacteroidetes	-12.1866	0.01	-27.0637	-1.33193	-15.9143	0.086	-35.0312	2.28337	-28.101	0	-41.8448	-11.7537	0.423537	0.01	0.0428363	1.15635
Z-score	IL-1β	Firmicutes	12.137	0.098	-2.17053	32.6294	15.4641	0.102	-3.0205	35.3536	27.6011	0.016	6.27615	48.0691	0.41548	0.094	-0.0989214	1.33481
Z-score	IL-1β	Proteobacteria	36.7161	0.054	-1.1466	83.6687	22.7113	0.186	-11.3734	58.6427	59.4274	0.016	9.35212	117.554	0.60955	0.058	-0.0586173	1.507
Z-score	IL-1β	Verrucomicrobia	-143.767	0.066	-342.721	9.60264	-92.1595	0.406	-313.776	143.75	-235.926	0.058	-445.124	2.88567	0.570998	0.092	-0.274817	2.75086
Z-score	IL-1β	Actinobacteria...7	280.729	0.268	-223.879	901.571	413.692	0.086	-56.7365	913.609	694.421	0.046	19.7453	1515.95	0.398065	0.25	-0.877988	1.49622
Z-score	IL-1β	Deferribacteres...8	-197.192	0.968	-11656.4	11496.5	466.135	0.99	-17028.3	19056.9	268.942	0.974	-20254.6	23074.9	0.286191	0.63	-6.26566	5.91501
Z-score	IL-1β	Cyanobacteria	16882.7	0.048	281.16	36881.3	-6598.77	0.722	-45480.4	34719.5	10283.9	0.656	-32022.5	58494.1	0.560208	0.636	-13.6479	12.9994
Z-score	IL-1β	Tenericutes	-8335.34	0.908	-171675	155280	8666.36	0.85	-68055.8	90196.4	331.016	0.99	-178297	189919	0.818543	0.294	-3.60799	5.50799
Z-score	IL-1β	Spirochaetes...11	-3409.06	0.93	-95336.6	92449.4	-17441.3	0.302	-49239.2	16349.1	-20850.4	0.654	-113782	82174.9	0.729238	0.332	-3.88545	6.19693
Z-score	IL-1β	Bacteroidia	-12.1866	0.01	-27.0637	-1.33193	-15.9143	0.086	-35.0312	2.28337	-28.101	0	-41.8448	-11.7537	0.423537	0.01	0.0428363	1.15635
Z-score	IL-1β	Bacilli	7.75204	0.784	-44.0164	61.7105	10.1495	0.294	-8.67375	30.2389	17.9015	0.498	-35.0609	79.2429	0.710439	0.33	-4.14925	5.94745
Z-score	IL-1β	Clostridia	0.575798	0.994	-85.3676	89.5825	0.0605029	0.97	-95.3609	101.755	0.6363	0.998	-125.909	136.467	0.42523	0.536	-5.19755	5.61583
Z-score	IL-1β	Erysipelotrichi	22.1305	0.176	-6.50135	68.6763	37.6859	0.19	-19.3315	98.4973	59.8165	0.034	5.13424	110.995	0.326366	0.194	-0.198516	1.79535
Z-score	IL-1β	Deltaproteobacteria	70.0426	0.134	-21.9338	179.779	38.9891	0.24	-26.0155	108.245	109.032	0.054	-1.14929	238.88	0.630322	0.116	-0.356682	1.64382
Z-score	IL-1β	Betaproteobacteria	67.0537	0.636	-195.34	353.207	1.79961	0.998	-139.32	151.902	68.8533	0.654	-229.946	378.194	0.800635	0.322	-4.14335	5.76717
Z-score	IL-1β	Epsilonproteobacteria	83.1414	0.046	1.91119	192.623	75.3277	0.032	8.53184	146.425	158.469	0	57.9937	271.861	0.505022	0.046	0.0252418	0.932243
Z-score	IL-1β	Gammaproteobacteria	-287.731	0.274	-896.558	243.119	2.63433	0.988	-408.195	438.57	-285.097	0.35	-868.526	408.36	0.818456	0.252	-4.35874	5.95781
Z-score	IL-1β	Verrucomicrobiae	-143.767	0.066	-342.721	9.60264	-92.1595	0.406	-313.776	143.75	-235.926	0.058	-445.124	2.88567	0.570998	0.092	-0.274817	2.75086
Z-score	IL-1β	Alphaproteobacteria	-457.059	0.092	-1139.83	62.297	-529.783	0.222	-1315.79	305.587	-986.842	0.03	-1681.37	-156.919	0.439395	0.094	-0.0860269	1.74589
Z-score	IL-1β	Coriobacteriia	45.9919	0.936	-922.149	1030.54	847.587	0.044	60.7992	1683.69	893.579	0.158	-344.123	2168.7	0.129053	0.798	-4.8394	4.39817
Z-score	IL-1β	Actinobacteria...24	513.779	0.048	3.10822	1151.4	243.727	0.13	-71.3258	578.528	757.506	0.004	164.273	1483.69	0.669379	0.048	0.020891	1.18092
Z-score	IL-1β	Deferribacteres...25	-197.192	0.968	-11656.4	11496.5	466.135	0.99	-17028.3	19056.9	268.942	0.974	-20254.6	23074.9	0.286191	0.63	-6.26566	5.91501
Z-score	IL-1β	4C0d-2	16882.7	0.048	281.16	36881.3	-6598.77	0.722	-45480.4	34719.5	10283.9	0.656	-32022.5	58494.1	0.560208	0.636	-13.6479	12.9994
Z-score	IL-1β	Mollicutes	-8335.34	0.908	-171675	155280	8666.36	0.85	-68055.8	90196.4	331.016	0.99	-178297	189919	0.818543	0.294	-3.60799	5.50799
Z-score	IL-1β	Spirochaetes...28	-3409.06	0.93	-95336.6	92449.4	-17441.3	0.302	-49239.2	16349.1	-20850.4	0.654	-113782	82174.9	0.729238	0.332	-3.88545	6.19693
Z-score	IL-1β	Bacteroidales	-12.1866	0.01	-27.0637	-1.33193	-15.9143	0.086	-35.0312	2.28337	-28.101	0	-41.8448	-11.7537	0.423537	0.01	0.0428363	1.15635
Z-score	IL-1β	Clostridiales	0.575798	0.994	-85.3676	89.5825	0.0605029	0.97	-95.3609	101.755	0.6363	0.998	-125.909	136.467	0.42523	0.536	-5.19755	5.61583
Z-score	IL-1β	Erysipelotrichales	22.1305	0.176	-6.50135	68.6763	37.6859	0.19	-19.3315	98.4973	59.8165	0.034	5.13424	110.995	0.326366	0.194	-0.198516	1.79535
Z-score	IL-1β	Lactobacillales	-13.6615	0.46	-53.1076	25.0047	18.2411	0.858	-152.848	199.234	4.57961	0.988	-168.436	194.285	0.0293941	0.92	-3.43898	3.46953
Z-score	IL-1β	Bacillales	31.7308	0	11.5414	58.6045	5.40027	0.642	-16.8206	28.9876	37.131	0.02	5.1507	75.4143	0.857107	0.02	0.401541	2.50004
Z-score	IL-1β	Desulfovibrionales	70.0354	0.132	-21.9203	179.756	38.984	0.24	-26.021	108.241	109.019	0.054	-1.14751	238.85	0.630353	0.118	-0.356406	1.6442
Z-score	IL-1β	Campylobacterales	83.1414	0.046	1.91119	192.623	75.3277	0.032	8.53184	146.425	158.469	0	57.9937	271.861	0.505022	0.046	0.0252418	0.932243
Z-score	IL-1β	Burkholderiales	80.1355	0.57	-187.228	377.233	8.66912	0.932	-140.964	167.848	88.8047	0.55	-220.163	403.495	0.779067	0.316	-6.13591	5.08879
Z-score	IL-1β	Enterobacteriales	-279.124	0.28	-879.062	243.619	-8.91812	0.93	-401.38	407.605	-288.042	0.332	-856.823	381.489	0.805443	0.248	-4.017	5.19387
Z-score	IL-1β	Verrucomicrobiales	-143.767	0.066	-342.721	9.60264	-92.1595	0.406	-313.776	143.75	-235.926	0.058	-445.124	2.88567	0.570998	0.092	-0.274817	2.75086
Z-score	IL-1β	Coriobacteriales	45.9919	0.936	-922.149	1030.54	847.587	0.044	60.7992	1683.69	893.579	0.158	-344.123	2168.7	0.129053	0.798	-4.8394	4.39817
Z-score	IL-1β	Sphingomonadales	-4111.65	0.02	-8626.5	-719.153	-1071.14	0.578	-5122.93	3235.67	-5182.79	0.002	-8247.86	-2020.29	0.777944	0.022	0.132461	2.06917
Z-score	IL-1β	Actinomycetales	506.215	0.038	23.0109	1123.37	243.044	0.122	-67.7379	573.306	749.26	0.002	176.812	1452.42	0.668053	0.036	0.0700489	1.16678
Z-score	IL-1β	RF32	-630.851	0.394	-2363.75	924.216	-646.672	0.448	-2421.35	1239.82	-1277.52	0.248	-3271.16	1081.38	0.424987	0.374	-2.95125	3.1812
Z-score	IL-1β	Deferribacterales	-197.195	0.968	-11656.3	11496.5	466.202	0.99	-17030.2	19059	269.007	0.974	-20256.3	23077.9	0.286164	0.63	-6.25991	5.91861
Z-score	IL-1β	Pseudomonadales	-502.215	0.922	-11884.3	11449.4	3105.58	0.358	-3399.37	10018.2	2603.36	0.708	-9166.97	16633.4	0.579807	0.486	-8.60876	8.80024
Z-score	IL-1β	Bifidobacteriales	-1298.41	0.652	-7133.93	4622.72	-541.142	0.892	-9856.85	9358.36	-1839.55	0.69	-12255.2	10106.7	0.304734	0.594	-5.1407	4.84515
Z-score	IL-1β	YS2	16884.3	0.048	270.168	36892.3	-6596.9	0.722	-45486.7	34730	10287.4	0.656	-32025.3	58505.7	0.560174	0.636	-13.6538	12.9951
Z-score	IL-1β	RF39	-10721.7	0.822	-111954	89920.3	10373.9	0.946	-208187	242631	-347.726	0.976	-238869	269825	0.152274	0.73	-3.98359	4.74201
Z-score	IL-1β	S24-7	-10.453	0.046	-25.0914	-0.373075	-12.7941	0.148	-30.2232	4.44004	-23.2471	0.008	-37.0108	-6.84934	0.42638	0.05	0.00684681	1.32867
Z-score	IL-1β	Porphyromonadaceae	3.6664	0.83	-25.0205	33.4598	-1.8777	0.758	-15.2609	12.265	1.7887	0.936	-29.0508	35.996	0.827948	0.306	-3.28496	5.35973
Z-score	IL-1β	Bacteroidaceae	1.93469	0.946	-53.0728	58.0256	-24.6575	0.222	-61.6398	14.2191	-22.7228	0.498	-86.9065	47.6954	0.367332	0.608	-7.04271	10.4961
Z-score	IL-1β	Erysipelotrichaceae	22.1305	0.176	-6.50135	68.6763	37.6859	0.19	-19.3315	98.4973	59.8165	0.034	5.13424	110.995	0.326366	0.194	-0.198516	1.79535
Z-score	IL-1β	Lachnospiraceae	-1.98579	0.954	-82.3716	79.5756	-6.25254	0.854	-76.8195	68.6416	-8.23833	0.854	-112.129	106.283	0.536707	0.452	-3.19888	5.68404
Z-score	IL-1β	Lactobacillaceae	-14.5738	0.648	-80.3627	50.677	15.7957	0.868	-140.646	181.659	1.22182	0.984	-163.036	189.119	0.12983	0.788	-3.71866	5.12136
Z-score	IL-1β	Staphylococcaceae	32.0787	0	11.5936	59.5395	5.34857	0.656	-17.5097	29.6169	37.4273	0.022	4.75306	76.4533	0.859092	0.022	0.39038	2.53337
Z-score	IL-1β	Rikenellaceae	-244.878	0.116	-598.73	42.3846	-131.653	0.308	-381.509	134.591	-376.532	0.046	-731.353	-12.6229	0.6345	0.098	-0.259251	1.87063
Z-score	IL-1β	Prevotellaceae	-26.4007	0.182	-66.7657	9.90277	25.8578	0.27	-21.4439	75.5411	-0.542953	0.942	-54.6051	59.4712	0.512731	0.8	-15.3668	13.5113
Z-score	IL-1β	Desulfovibrionaceae	70.1111	0.13	-21.6616	179.864	39.0571	0.24	-25.9205	108.293	109.168	0.054	-0.893005	238.773	0.630216	0.116	-0.348796	1.63233
Z-score	IL-1β	Helicobacteraceae	83.2041	0.046	1.98346	192.724	75.2044	0.032	8.41768	146.293	158.408	0	57.9637	271.697	0.505432	0.046	0.0253312	0.932923
Z-score	IL-1β	Alcaligenaceae	82.8128	0.566	-185.713	383.969	14.9992	0.866	-136.507	176.181	97.8121	0.514	-213.417	414.617	0.776325	0.312	-4.37329	5.1789
Z-score	IL-1β	[Paraprevotellaceae]	8.47912	0.942	-192.037	216.997	84.8642	0.162	-34.8493	212.201	93.3433	0.414	-140.085	333.655	0.377941	0.584	-6.08584	6.00361
Z-score	IL-1β	Enterobacteriaceae	-279.124	0.28	-879.062	243.619	-8.91812	0.93	-401.38	407.605	-288.042	0.332	-856.823	381.489	0.805443	0.248	-4.017	5.19387
Z-score	IL-1β	Verrucomicrobiaceae	-143.767	0.066	-342.721	9.60264	-92.1595	0.406	-313.776	143.75	-235.926	0.058	-445.124	2.88567	0.570998	0.092	-0.274817	2.75086
Z-score	IL-1β	Ruminococcaceae	24.9277	0.926	-423.026	490.529	92.129	0.576	-234.331	439.094	117.057	0.662	-452.789	677.877	0.572507	0.476	-4.20476	7.09438
Z-score	IL-1β	[Odoribacteraceae]	-56.5345	0.832	-611.209	515.73	-404.33	0.092	-834.045	52.8224	-460.864	0.194	-1130.7	278.105	0.217997	0.666	-4.08904	3.31508
Z-score	IL-1β	Coriobacteriaceae	45.9919	0.936	-922.149	1030.54	847.587	0.044	60.7992	1683.69	893.579	0.158	-344.123	2168.7	0.129053	0.798	-4.8394	4.39817
Z-score	IL-1β	Enterococcaceae	169.016	0.928	-2962.69	3409.02	739.772	0.414	-1004.6	2593.49	908.788	0.572	-2989.31	4175.61	0.589192	0.472	-4.83098	5.4175
Z-score	IL-1β	Sphingomonadaceae	-4111.65	0.02	-8626.5	-719.153	-1071.14	0.578	-5122.93	3235.67	-5182.79	0.002	-8247.86	-2020.29	0.777944	0.022	0.132461	2.06917
Z-score	IL-1β	Parabacteroides	3.66978	0.83	-25.0175	33.4694	-1.87708	0.758	-15.2728	12.2782	1.79269	0.936	-29.0543	36.0104	0.82702	0.306	-3.2623	5.38997
Z-score	IL-1β	Bacteroides	1.93469	0.946	-53.0728	58.0256	-24.6575	0.222	-61.6398	14.2191	-22.7228	0.498	-86.9065	47.6954	0.367332	0.608	-7.04271	10.4961
Z-score	IL-1β	Allobaculum	22.9295	0.172	-6.64649	71.4251	37.3146	0.24	-23.4542	102.107	60.244	0.044	1.75113	115.777	0.333373	0.196	-0.270817	1.99911
Z-score	IL-1β	Lactobacillus	-14.6291	0.648	-80.58	50.7886	15.8559	0.868	-140.944	182.095	1.22684	0.984	-163.394	189.553	0.129987	0.788	-3.72405	5.12485
Z-score	IL-1β	Staphylococcaceae_Staphylococcus	34.1019	0	12.2717	63.5334	5.63029	0.656	-18.7022	31.471	39.7322	0.022	4.96301	81.3805	0.86055	0.022	0.383619	2.56637
Z-score	IL-1β	Blautia	-8.03395	0.864	-118.944	103.17	-10.3566	0.834	-118.178	104.23	-18.3906	0.796	-166.262	146.055	0.490148	0.468	-4.39462	5.7233
Z-score	IL-1β	Prevotella	-26.6741	0.174	-66.7126	9.40405	26.3303	0.284	-23.4053	78.7038	-0.34373	0.948	-55.3744	62.6716	0.449144	0.818	-13.1335	14.9392
Z-score	IL-1β	Sutterella	82.9927	0.564	-185.569	384.364	14.9281	0.868	-136.69	176.228	97.9207	0.514	-213.392	414.821	0.776972	0.31	-4.34431	5.1644
Z-score	IL-1β	Helicobacter	80.6917	0.036	3.93909	186.382	74.2611	0.028	10.342	142.299	154.953	0	62.1144	261.305	0.502165	0.036	0.0338939	0.917105
Z-score	IL-1β	[Prevotella]	9.90064	0.936	-201.839	231.639	84.949	0.186	-39.8064	217.663	94.8496	0.436	-152.687	346.298	0.401524	0.564	-5.88893	5.31242
Z-score	IL-1β	Desulfovibrio	78.7933	0.184	-35.8163	217.584	42.2243	0.216	-23.8922	112.44	121.018	0.066	-9.22802	279.009	0.64621	0.142	-0.560818	1.78137
Z-score	IL-1β	Akkermansia	-143.767	0.066	-342.721	9.60264	-92.1595	0.406	-313.776	143.75	-235.926	0.058	-445.124	2.88567	0.570998	0.092	-0.274817	2.75086
Z-score	IL-1β	Lachnospiraceae_Clostridium	225.384	0.01	51.5915	460.586	128.506	0.11	-28.092	294.971	353.89	0	130.028	607.109	0.633139	0.01	0.228286	1.14322
Z-score	IL-1β	Butyricimonas	-292.361	0.194	-787.931	125.261	-420.552	0.062	-821.76	5.56452	-712.914	0.026	-1213.94	-143.958	0.395424	0.176	-0.411714	1.01674
Z-score	IL-1β	Oscillospira	44.1309	0.894	-537.089	628.528	124.888	0.392	-159.317	426.909	169.019	0.604	-454.931	854.792	0.64604	0.418	-6.19939	6.10256
Z-score	IL-1β	Odoribacter	644.736	0.08	-107.701	1537.02	53.4822	0.914	-680.243	833.202	698.218	0.184	-315.435	1837.91	0.843661	0.18	-2.17421	6.01326
Z-score	IL-1β	Shigella	245.047	0.446	-360.966	933.673	558.962	0.028	91.1295	1056.13	804.009	0.038	45.7521	1593.39	0.296424	0.408	-1.3663	1.05391
Z-score	IL-1β	[Eubacterium]	477.54	0.222	-267.016	1409.87	521.933	0.252	-380.778	1481.23	999.472	0.08	-140.444	2141.6	0.441832	0.214	-0.88884	2.25958
Z-score	IL-1β	Alistipes	1918.71	0	592.369	3618.6	178.383	0.842	-1383.26	1837.91	2097.09	0.006	464.076	3810.79	0.924451	0.006	0.285793	2.85872
Z-score	IL-1β	Enterococcus	133.941	0.944	-2994.64	3417.92	743.613	0.414	-1009.42	2606.53	877.554	0.598	-3016.1	4275.92	0.599781	0.462	-4.62925	5.82606
Z-score	IL-1β	Staphylococcus_sciuri	36.268	0	14.5856	64.3475	5.66424	0.684	-20.9292	33.8916	41.9322	0.018	5.82919	84.8018	0.867926	0.018	0.417034	2.96566
Z-score	IL-1β	Blautia_producta	-7.97676	0.864	-119.199	103.524	-10.296	0.834	-118.531	104.73	-18.2727	0.798	-166.562	146.755	0.486043	0.47	-4.40733	5.5933
Z-score	IL-1β	Bacteroides_acidifaciens	-37.3505	0.466	-146.287	69.9256	-48.4615	0.138	-108.483	15.1784	-85.812	0.148	-204.611	37.7343	0.467282	0.342	-2.73846	2.59671
Z-score	IL-1β	Bacteroides_caccae	-74.4167	0.054	-174.169	1.20381	-70.1423	0.3	-204.159	71.4036	-144.559	0.05	-266.705	-0.713338	0.482827	0.076	-0.138729	2.21808
Z-score	IL-1β	Desulfovibrio_C21_c20	82.8665	0.202	-41.904	234.398	44.2953	0.234	-29.0498	122.189	127.162	0.082	-15.2318	299.89	0.646933	0.16	-0.829617	1.78103
Z-score	IL-1β	Akkermansia_muciniphila	-143.767	0.066	-342.721	9.60264	-92.1595	0.406	-313.776	143.75	-235.926	0.058	-445.124	2.88567	0.570998	0.092	-0.274817	2.75086
Z-score	IL-1β	Clostridium_aldenense	224.773	0.006	55.8401	455.787	147.13	0.068	-8.23924	312.297	371.903	0	153.614	620.414	0.600084	0.006	0.230091	1.04157
Z-score	IL-1β	Parabacteroides_distasonis	-168.011	0.478	-713.036	342.095	-515.771	0.04	-956.337	-48.1062	-683.783	0.052	-1250.5	4.90216	0.234534	0.43	-1.41084	1.2115
Z-score	IL-1β	[Eubacterium]_dolichum	477.54	0.222	-267.016	1409.87	521.933	0.252	-380.778	1481.23	999.472	0.08	-140.444	2141.6	0.441832	0.214	-0.88884	2.25958
Z-score	IL-1β	Enterococcus_casseliflavus	113.11	0.954	-2941.32	3325.33	729.409	0.44	-1107.49	2681.45	842.519	0.604	-3053.52	4238.78	0.585164	0.47	-4.74297	6.26174
Z-score	IL-1β	Coprobacillus_cateniformis	491.722	0.326	-485.394	1636.68	217.07	0.684	-809.589	1308.08	708.792	0.326	-684.227	2145.36	0.61166	0.288	-3.11097	5.08963
Z-score	IL-1β	Sphingomonas_yabuuchiae	-4111.65	0.02	-8626.5	-719.153	-1071.14	0.578	-5122.93	3235.67	-5182.79	0.002	-8247.86	-2020.29	0.777944	0.022	0.132461	2.06917
Z-score	IL-1β	Alistipes_indistinctus	1750.1	0.002	439.242	3582.15	1361.08	0.144	-484.063	3321.88	3111.18	0	1415.73	4847.23	0.558218	0.002	0.129242	1.2498
Z-score	IL-1β	Corynebacterium_stationis	639.94	0.054	-22.6309	1470.51	307.787	0.11	-66.2818	705.301	947.727	0.008	179.124	1866.82	0.665326	0.05	0.00945497	1.13961
Z-score	IL-1β	Clostridium_cocleatum	258.379	0.856	-2215.82	2933.87	162.92	0.904	-1954.29	2412.81	421.3	0.854	-2662.21	4045.54	0.53789	0.47	-7.13889	8.89006
Z-score	IL-1β	Jeotgalicoccus_psychrophilus	799.358	0.014	137.466	1663.97	200.063	0.36	-219.851	646.293	999.421	0.004	197.2	1993.77	0.798914	0.014	0.330049	1.59232
Z-score	IL-1β	[Clostridium]_difficile	1930.9	0.062	-58.4992	4934.83	1575.69	0.368	-1778.98	5140.62	3506.59	0.046	93.9316	6768.33	0.527267	0.088	-0.316874	2.51136
Z-score	IL-1β	Lactobacillus_vaginalis	1726.3	0.166	-685.394	4739.4	1560.91	0.402	-2034.59	5381.74	3287.2	0.132	-917.148	7707.34	0.465873	0.226	-2.05152	2.75154
Z-score	IL-1β	Mucispirillum_schaedleri	-184.218	0.972	-13638.5	13780.9	501.159	0.992	-18887.7	21105	316.941	0.972	-23032.9	25771.4	0.305475	0.616	-7.41415	5.08789
Z-score	IL-1β	Robinsoniella_peoriensis	-929.033	0.256	-2759.83	674.641	-1352.15	0.376	-4351.25	1834.88	-2281.19	0.188	-5445.38	1385.19	0.344151	0.304	-1.73535	3.45071
Z-score	IL-12	Bacteroidetes	-16.2397	0.004	-31.0519	-4.08206	-11.9353	0.022	-22.8057	-1.61286	-28.175	0	-41.2498	-14.5144	0.569328	0.004	0.196611	0.928797
Z-score	IL-12	Firmicutes	19.1905	0.016	2.39403	40.1063	8.26871	0.224	-5.0797	22.468	27.4592	0.004	8.09777	48.9897	0.691568	0.016	0.188781	1.38276
Z-score	IL-12	Proteobacteria	16.9866	0.472	-28.2181	64.9766	42.3545	0.002	20.578	65.4615	59.3411	0.014	10.6579	113.378	0.281395	0.458	-1.57527	0.675679
Z-score	IL-12	Verrucomicrobia	-210.252	0.114	-478.106	42.1596	-25.4011	0.734	-184.24	143.516	-235.653	0.112	-540.503	52.6013	0.85566	0.09	-0.676446	3.3843
Z-score	IL-12	Actinobacteria...7	450.697	0.01	112.2	859.246	241.411	0.132	-77.0143	579.793	692.108	0	246.713	1198.26	0.645223	0.01	0.26162	1.2199
Z-score	IL-12	Deferribacteres...8	92.5853	0.994	-8194.78	8670.4	238.164	0.99	-19797.8	21529.7	330.75	0.998	-21476.7	24125.5	0.137815	0.756	-5.06208	4.60104
Z-score	IL-12	Cyanobacteria	8026.07	0.242	-5718.68	23320.4	2756.79	0.954	-58781.7	68151.7	10782.9	0.772	-52384.8	80790.4	0.110902	0.77	-3.54618	5.1951
Z-score	IL-12	Tenericutes	10548.1	0.89	-121396	146413	-10759.5	0.578	-51998.9	33064.3	-211.404	0.96	-132205	146379	0.894957	0.25	-2.87143	4.45914
Z-score	IL-12	Spirochaetes...11	-4770.48	0.884	-82665.4	74625.8	-15679.5	0.444	-58067.8	29365.1	-20450	0.644	-106467	69286.9	0.654763	0.352	-2.76433	7.74348
Z-score	IL-12	Bacteroidia	-16.2397	0.004	-31.0519	-4.08206	-11.9353	0.022	-22.8057	-1.61286	-28.175	0	-41.2498	-14.5144	0.569328	0.004	0.196611	0.928797
Z-score	IL-12	Bacilli	10.2029	0.69	-36.5057	58.6088	7.80942	0.494	-13.9245	30.9224	18.0123	0.48	-31.8968	73.8176	0.719508	0.326	-3.98311	3.95417
Z-score	IL-12	Clostridia	0.263904	0.996	-85.3622	90.3976	0.406752	0.98	-93.3059	99.745	0.670656	0.99	-126.705	130.293	0.444858	0.522	-6.25007	6.98146
Z-score	IL-12	Erysipelotrichi	41.5159	0	16.1341	70.5801	17.7815	0.26	-13.5788	51.1383	59.2974	0	28.6192	88.7746	0.708305	0	0.299319	1.34616
Z-score	IL-12	Deltaproteobacteria	25.9483	0.69	-90.466	147.644	83.0781	0.002	37.6478	131.382	109.026	0.078	-13.1209	237.742	0.268421	0.612	-4.2749	3.0893
Z-score	IL-12	Betaproteobacteria	1.64032	0.998	-355.582	365.469	66.9274	0.394	-85.1994	228.368	68.5677	0.754	-297.917	484.727	0.734731	0.36	-5.03025	8.37427
Z-score	IL-12	Epsilonproteobacteria	74.5868	0.094	-17.751	178.389	83.715	0	43.8363	125.926	158.302	0	61.0336	274.951	0.461863	0.094	-0.206313	0.71758
Z-score	IL-12	Gammaproteobacteria	-320.694	0.376	-1082.76	409.568	37.125	0.866	-317.45	414.284	-283.569	0.482	-1073.96	521.437	0.935896	0.246	-4.64619	5.46002
Z-score	IL-12	Verrucomicrobiae	-210.252	0.114	-478.106	42.1596	-25.4011	0.734	-184.24	143.516	-235.653	0.112	-540.503	52.6013	0.85566	0.09	-0.676446	3.3843
Z-score	IL-12	Alphaproteobacteria	-702.964	0.048	-1516.93	-0.344328	-285.013	0.37	-903.949	373.339	-987.978	0.03	-1768.5	-117.974	0.693149	0.046	0.0280167	1.73114
Z-score	IL-12	Coriobacteriia	998.286	0.108	-284.235	2372.78	-111.748	0.728	-783.495	602.097	886.538	0.23	-550.696	2467.84	1.03932	0.166	-2.49606	4.50219
Z-score	IL-12	Actinobacteria...24	328.494	0.224	-204.518	891.684	428.544	0.002	211.349	659.348	757.038	0.002	196.015	1367.58	0.424773	0.222	-0.83514	0.731036
Z-score	IL-12	Deferribacteres...25	92.5853	0.994	-8194.78	8670.4	238.164	0.99	-19797.8	21529.7	330.75	0.998	-21476.7	24125.5	0.137815	0.756	-5.06208	4.60104
Z-score	IL-12	4C0d-2	8026.07	0.242	-5718.68	23320.4	2756.79	0.954	-58781.7	68151.7	10782.9	0.772	-52384.8	80790.4	0.110902	0.77	-3.54618	5.1951
Z-score	IL-12	Mollicutes	10548.1	0.89	-121396	146413	-10759.5	0.578	-51998.9	33064.3	-211.404	0.96	-132205	146379	0.894957	0.25	-2.87143	4.45914
Z-score	IL-12	Spirochaetes...28	-4770.48	0.884	-82665.4	74625.8	-15679.5	0.444	-58067.8	29365.1	-20450	0.644	-106467	69286.9	0.654763	0.352	-2.76433	7.74348
Z-score	IL-12	Bacteroidales	-16.2397	0.004	-31.0519	-4.08206	-11.9353	0.022	-22.8057	-1.61286	-28.175	0	-41.2498	-14.5144	0.569328	0.004	0.196611	0.928797
Z-score	IL-12	Clostridiales	0.263904	0.996	-85.3622	90.3976	0.406752	0.98	-93.3059	99.745	0.670656	0.99	-126.705	130.293	0.444858	0.522	-6.25007	6.98146
Z-score	IL-12	Erysipelotrichales	41.5159	0	16.1341	70.5801	17.7815	0.26	-13.5788	51.1383	59.2974	0	28.6192	88.7746	0.708305	0	0.299319	1.34616
Z-score	IL-12	Lactobacillales	3.32919	0.982	-200.876	215.182	-0.62368	0.96	-86.2337	90.3501	2.70551	0.996	-221.802	233.778	0.849085	0.254	-3.23883	4.20878
Z-score	IL-12	Bacillales	17.7082	0.234	-11.2734	48.8793	19.2812	0.01	5.55388	33.8517	36.9894	0.02	5.75089	73.2493	0.476134	0.214	-0.662587	0.876648
Z-score	IL-12	Desulfovibrionales	25.9513	0.69	-90.4384	147.621	83.0631	0.002	37.6127	131.389	109.014	0.078	-13.1058	237.716	0.268479	0.612	-4.27234	3.08754
Z-score	IL-12	Campylobacterales	74.5868	0.094	-17.751	178.389	83.715	0	43.8363	125.926	158.302	0	61.0336	274.951	0.461863	0.094	-0.206313	0.71758
Z-score	IL-12	Burkholderiales	20.6331	0.92	-346.986	399.3	67.8453	0.41	-90.1704	235.676	88.4784	0.67	-292.575	525.543	0.714302	0.378	-5.66556	6.5529
Z-score	IL-12	Enterobacteriales	-323.99	0.358	-1069.82	386.171	37.519	0.86	-302.813	399.577	-286.471	0.462	-1055.86	501.305	0.941395	0.228	-3.6809	4.89784
Z-score	IL-12	Verrucomicrobiales	-210.252	0.114	-478.106	42.1596	-25.4011	0.734	-184.24	143.516	-235.653	0.112	-540.503	52.6013	0.85566	0.09	-0.676446	3.3843
Z-score	IL-12	Coriobacteriales	998.286	0.108	-284.235	2372.78	-111.748	0.728	-783.495	602.097	886.538	0.23	-550.696	2467.84	1.03932	0.166	-2.49606	4.50219
Z-score	IL-12	Sphingomonadales	-4827.06	0.008	-9472.05	-951.429	-342.853	0.78	-3215.41	2709.76	-5169.91	0.03	-9501.21	-618.74	0.914407	0.038	0.221479	2.14087
Z-score	IL-12	Actinomycetales	334.619	0.166	-144.678	841.067	414.294	0.002	195.239	647.076	748.913	0	241.423	1306.5	0.440695	0.166	-0.508607	0.734884
Z-score	IL-12	RF32	-1105.46	0.296	-3404.2	1040.02	-183.732	0.71	-1210.79	907.699	-1289.19	0.268	-3497.78	1077.63	0.844908	0.168	-2.16008	3.77061
Z-score	IL-12	Deferribacterales	92.6271	0.994	-8194.93	8673.66	238.176	0.99	-19798.3	21530.3	330.803	0.998	-21477.2	24127.3	0.137822	0.756	-5.04807	4.59846
Z-score	IL-12	Pseudomonadales	4175.04	0.45	-6694.86	15684.4	-1518.66	0.7	-9744.41	7222.56	2656.38	0.738	-10358.7	17002.6	0.722662	0.484	-9.43372	7.73977
Z-score	IL-12	Bifidobacteriales	-2352.38	0.518	-10217.9	5416.71	490.353	0.93	-7729.35	9225.17	-1862.02	0.722	-12283.6	9951.39	0.55342	0.504	-4.54006	6.15473
Z-score	IL-12	YS2	8029.43	0.242	-5725.8	23406.2	2758.26	0.954	-58778.3	68151.1	10787.7	0.77	-52348.7	80675.8	0.107967	0.776	-4.16605	4.3328
Z-score	IL-12	RF39	7637.03	0.51	-14242	31082.6	-9417.3	0.872	-148423	138300	-1780.28	0.958	-143611	155133	0.0073942	0.972	-2.09895	2.61138
Z-score	IL-12	S24-7	-10.5173	0.018	-19.93	-1.84698	-12.7194	0	-19.9269	-5.4686	-23.2367	0	-32.7728	-12.7598	0.448442	0.018	0.117452	0.730288
Z-score	IL-12	Porphyromonadaceae	-11.3677	0.466	-43.986	21.4796	13.1568	0.036	1.5637	25.3992	1.78907	0.956	-31.4493	36.8127	0.702038	0.582	-8.5547	18.6483
Z-score	IL-12	Bacteroidaceae	-33.2058	0.208	-86.0098	18.2158	10.7295	0.63	-34.0419	57.8341	-22.4763	0.49	-88.0785	46.032	0.929195	0.358	-5.07813	10.3966
Z-score	IL-12	Erysipelotrichaceae	41.5159	0	16.1341	70.5801	17.7815	0.26	-13.5788	51.1383	59.2974	0	28.6192	88.7746	0.708305	0	0.299319	1.34616
Z-score	IL-12	Lachnospiraceae	-6.70928	0.806	-63.423	51.3677	-0.949092	0.954	-91.4611	95.0186	-7.65837	0.866	-113.065	110.466	0.285522	0.616	-6.3838	5.78587
Z-score	IL-12	Lactobacillaceae	0.87559	0.998	-182.405	190.877	-0.726593	0.962	-102.918	107.869	0.148997	0.98	-210.679	211.947	0.759475	0.314	-4.68351	9.68109
Z-score	IL-12	Staphylococcaceae	17.8374	0.238	-11.8971	49.8098	19.4407	0.01	5.44732	34.293	37.2781	0.022	5.1675	74.3539	0.476488	0.216	-0.693049	0.888049
Z-score	IL-12	Rikenellaceae	-296.922	0.208	-782.441	154.536	-78.5763	0.502	-334.196	191.937	-375.498	0.138	-893.045	136.909	0.782463	0.138	-0.930605	3.17845
Z-score	IL-12	Prevotellaceae	18.9019	0.226	-11.5358	52.2834	-19.1701	0.46	-74.8429	39.9953	-0.268216	0.982	-63.8385	69.5551	0.205785	0.864	-8.29873	12.9865
Z-score	IL-12	Desulfovibrionaceae	26.1013	0.684	-90.1989	147.652	83.0615	0.002	37.6847	131.309	109.163	0.076	-12.8469	237.726	0.266753	0.608	-4.28778	3.0358
Z-score	IL-12	Helicobacteraceae	74.4754	0.094	-17.8289	178.214	83.7672	0	43.8893	125.976	158.243	0	61.0209	274.819	0.461283	0.094	-0.206955	0.717202
Z-score	IL-12	Alcaligenaceae	30.2353	0.888	-346.921	417.4	67.2677	0.426	-93.7949	238.434	97.503	0.636	-293.383	545.126	0.70739	0.372	-5.844	5.3902
Z-score	IL-12	[Paraprevotellaceae]	69.0057	0.002	20.9995	127.157	23.5966	0.576	-58.5341	110.874	92.6022	0.058	-1.52419	193.237	0.726399	0.06	-1.06678	3.28702
Z-score	IL-12	Enterobacteriaceae	-323.99	0.358	-1069.82	386.171	37.519	0.86	-302.813	399.577	-286.471	0.462	-1055.86	501.305	0.941395	0.228	-3.6809	4.89784
Z-score	IL-12	Verrucomicrobiaceae	-210.252	0.114	-478.106	42.1596	-25.4011	0.734	-184.24	143.516	-235.653	0.112	-540.503	52.6013	0.85566	0.09	-0.676446	3.3843
Z-score	IL-12	Ruminococcaceae	65.0615	0.834	-468.352	626.943	49.7848	0.676	-180.204	294.185	114.846	0.712	-462.728	731.939	0.801028	0.294	-5.39776	5.09559
Z-score	IL-12	[Odoribacteraceae]	-464.434	0.18	-1140.66	201.872	5.56017	0.99	-432.041	470.755	-458.874	0.25	-1255.23	312.528	0.904074	0.17	-3.41135	5.10277
Z-score	IL-12	Coriobacteriaceae	998.286	0.108	-284.235	2372.78	-111.748	0.728	-783.495	602.097	886.538	0.23	-550.696	2467.84	1.03932	0.166	-2.49606	4.50219
Z-score	IL-12	Enterococcaceae	710.681	0.302	-662.259	2259.92	175.599	0.758	-910.719	1329.99	886.28	0.296	-764.545	2718.32	0.747216	0.226	-3.1094	4.54325
Z-score	IL-12	Sphingomonadaceae	-4827.06	0.008	-9472.05	-951.429	-342.853	0.78	-3215.41	2709.76	-5169.91	0.03	-9501.21	-618.74	0.914407	0.038	0.221479	2.14087
Z-score	IL-12	Parabacteroides	-11.3587	0.468	-43.9782	21.4879	13.1517	0.036	1.552	25.4006	1.79292	0.956	-31.4472	36.8198	0.702809	0.58	-8.52698	18.7359
Z-score	IL-12	Bacteroides	-33.2058	0.208	-86.0098	18.2158	10.7295	0.63	-34.0419	57.8341	-22.4763	0.49	-88.0785	46.032	0.929195	0.358	-5.07813	10.3966
Z-score	IL-12	Allobaculum	44.1814	0	17.1293	74.3317	15.4834	0.362	-17.6293	50.7063	59.6648	0	28.1809	89.6911	0.746555	0	0.314389	1.43163
Z-score	IL-12	Lactobacillus	0.877613	0.998	-182.659	191.099	-0.732081	0.962	-102.886	107.823	0.145532	0.98	-210.868	212.159	0.759654	0.314	-4.71832	9.61345
Z-score	IL-12	Staphylococcaceae_Staphylococcus	18.8969	0.24	-12.7745	52.9873	20.6794	0.01	5.62619	36.6552	39.5764	0.024	5.39739	79.051	0.47553	0.216	-0.698719	0.905413
Z-score	IL-12	Blautia	-14.8444	0.522	-63.1183	34.0578	-2.15845	0.944	-164.849	170.879	-17.0028	0.816	-187.333	169.852	0.0956895	0.794	-4.27509	3.91967
Z-score	IL-12	Prevotella	19.0998	0.226	-11.6153	52.7962	-19.1903	0.466	-76.7943	42.0451	-0.0905229	0.986	-65.7158	72.1058	0.21186	0.86	-7.70672	10.3432
Z-score	IL-12	Sutterella	30.416	0.888	-347.144	418.018	67.1942	0.426	-93.9509	238.45	97.6101	0.636	-293.708	545.737	0.708311	0.372	-5.8905	5.37751
Z-score	IL-12	Helicobacter	70.2224	0.094	-16.2948	167.439	84.581	0	47.0265	124.267	154.803	0	63.7325	263.757	0.443224	0.094	-0.188981	0.699473
Z-score	IL-12	[Prevotella]	69.7274	0.004	19.7058	131.392	24.3841	0.584	-63.5297	117.807	94.1115	0.07	-6.0987	201.296	0.717334	0.074	-1.48593	3.83884
Z-score	IL-12	Desulfovibrio	33.1046	0.658	-102.75	176.418	88.0178	0.002	36.3257	142.95	121.122	0.1	-22.0889	277.343	0.320559	0.558	-4.4355	3.89859
Z-score	IL-12	Akkermansia	-210.252	0.114	-478.106	42.1596	-25.4011	0.734	-184.24	143.516	-235.653	0.112	-540.503	52.6013	0.85566	0.09	-0.676446	3.3843
Z-score	IL-12	Lachnospiraceae_Clostridium	153.219	0.056	-5.4142	330.938	200.532	0.002	94.7298	312.859	353.751	0	171.57	545.36	0.426236	0.056	-0.0197836	0.710628
Z-score	IL-12	Butyricimonas	-747.228	0.02	-1469.51	-71.5866	41.7095	0.928	-651.282	778.23	-705.519	0.134	-1586.09	236.204	0.960073	0.134	-2.76625	5.48147
Z-score	IL-12	Oscillospira	99.4013	0.764	-511.92	739.111	68.7294	0.574	-165.873	318.036	168.131	0.616	-450.513	874.881	0.800429	0.28	-4.41719	5.60755
Z-score	IL-12	Odoribacter	748.183	0.108	-203.613	1774.12	-48.4135	0.886	-834.949	787.419	699.769	0.268	-485.16	2057.82	0.939196	0.224	-3.21615	5.92072
Z-score	IL-12	Shigella	427.805	0.086	-79.5693	977.862	378.111	0.182	-172.452	963.177	805.916	0.032	69.4919	1618.12	0.519024	0.094	-0.324896	1.55863
Z-score	IL-12	[Eubacterium]	495.532	0.364	-626.789	1728.39	492.866	0.002	190.08	814.855	988.399	0.072	-123.211	2290.98	0.521525	0.292	-2.74532	2.10456
Z-score	IL-12	Alistipes	1439.05	0.018	201.861	2953.23	658.623	0.244	-451.487	1838.3	2097.67	0.006	545.875	3901.12	0.679343	0.02	0.165372	1.56405
Z-score	IL-12	Enterococcus	699.933	0.31	-670.16	2244.43	154.816	0.772	-866.407	1240.03	854.748	0.308	-759.787	2662.25	0.766991	0.222	-2.31883	4.85416
Z-score	IL-12	Staphylococcus_sciuri	20.3412	0.192	-10.0523	52.7485	21.4083	0.01	5.56615	38.2292	41.7495	0.008	8.75327	80.0743	0.484872	0.184	-0.702051	0.85245
Z-score	IL-12	Blautia_producta	-14.7969	0.528	-63.5671	34.6451	-2.09378	0.944	-164.943	171.118	-16.8907	0.816	-187.3	170.416	0.0969919	0.788	-4.87051	4.01416
Z-score	IL-12	Bacteroides_acidifaciens	-145.005	0.02	-283.889	-15.5624	60.2932	0.262	-48.6058	175.308	-84.7118	0.284	-241.864	73.4819	1.35504	0.272	-8.65076	12.1614
Z-score	IL-12	Bacteroides_caccae	-103.026	0.002	-191.658	-24.7966	-41.6388	0.41	-142.565	65.067	-144.665	0.026	-253.753	-22.8194	0.692087	0.028	0.183543	2.14433
Z-score	IL-12	Desulfovibrio_C21_c20	33.1622	0.688	-115.961	190.442	94.1825	0.004	33.0943	159.099	127.345	0.126	-32.8341	296.441	0.319522	0.562	-4.62083	5.25336
Z-score	IL-12	Akkermansia_muciniphila	-210.252	0.114	-478.106	42.1596	-25.4011	0.734	-184.24	143.516	-235.653	0.112	-540.503	52.6013	0.85566	0.09	-0.676446	3.3843
Z-score	IL-12	Clostridium_aldenense	160.093	0.036	12.3116	329.874	211.821	0.002	100.277	330.205	371.913	0	196.517	564.966	0.421555	0.036	0.0420808	0.699671
Z-score	IL-12	Parabacteroides_distasonis	-432.973	0.084	-983.369	59.1296	-249.092	0.292	-696.452	226.838	-682.066	0.04	-1293.93	-46.1031	0.620882	0.084	-0.189824	1.7909
Z-score	IL-12	[Eubacterium]_dolichum	495.532	0.364	-626.789	1728.39	492.866	0.002	190.08	814.855	988.399	0.072	-123.211	2290.98	0.521525	0.292	-2.74532	2.10456
Z-score	IL-12	Enterococcus_casseliflavus	685.903	0.296	-614.879	2129.81	129.482	0.794	-753.339	1067.62	815.385	0.298	-715.586	2440.99	0.80467	0.19	-2.05282	4.45605
Z-score	IL-12	Coprobacillus_cateniformis	98.6907	0.864	-840.312	1072.26	612.119	0.212	-347.239	1631.6	710.81	0.298	-609.418	2083.39	0.251957	0.658	-3.80352	6.67897
Z-score	IL-12	Sphingomonas_yabuuchiae	-4827.06	0.008	-9472.05	-951.429	-342.853	0.78	-3215.41	2709.76	-5169.91	0.03	-9501.21	-618.74	0.914407	0.038	0.221479	2.14087
Z-score	IL-12	Alistipes_indistinctus	2115.61	0	714.829	3916.96	991.65	0.138	-342.724	2409.64	3107.26	0	1402.89	4920.77	0.676445	0	0.319088	1.1653
Z-score	IL-12	Corynebacterium_stationis	416.069	0.218	-248.021	1116.63	531.817	0.002	241.746	840.064	947.885	0.002	247.486	1714.6	0.432415	0.216	-0.799699	0.742869
Z-score	IL-12	Clostridium_cocleatum	-440.907	0.668	-2619.25	1692.87	867.706	0.42	-1176.67	3040.2	426.799	0.804	-2406.23	3490.86	0.370119	0.676	-11.3538	8.39751
Z-score	IL-12	Jeotgalicoccus_psychrophilus	479.807	0.25	-357.132	1375.83	518.171	0.002	209.765	845.903	997.978	0.028	130.128	1957.11	0.48307	0.222	-0.811421	0.843164
Z-score	IL-12	[Clostridium]_difficile	2456.76	0.026	289.127	5104.25	1029.22	0.284	-864.213	3041.3	3485.97	0.01	758.735	6595.25	0.699487	0.032	0.121853	1.65533
Z-score	IL-12	Lactobacillus_vaginalis	2157.49	0.186	-1073.34	5570.61	1097.11	0.234	-719.362	3027.41	3254.59	0.07	-368.428	7269.7	0.662021	0.144	-0.615745	1.72391
Z-score	IL-12	Mucispirillum_schaedleri	108.467	0.994	-10134.3	10713.1	268.205	0.99	-21584.9	23490.8	376.671	0.996	-23869.8	26985.7	0.184572	0.722	-4.85852	4.97151
Z-score	IL-12	Robinsoniella_peoriensis	-1051.19	0.336	-3367.2	1209.76	-1241.23	0.304	-3548.8	1210.95	-2292.42	0.166	-5246.83	1006.95	0.442806	0.31	-1.89815	2.5093
Z-score	IL-10	Bacteroidetes	-7.93772	0.124	-22.4336	1.33926	-20.1072	0.034	-39.3994	-1.84181	-28.0449	0.002	-42.0509	-12.1246	0.264513	0.126	-0.0620874	0.878178
Z-score	IL-10	Firmicutes	6.8019	0.244	-4.02171	22.3839	20.8156	0.04	1.80189	41.0215	27.6175	0.006	6.45649	48.7027	0.208447	0.246	-0.371734	0.870013
Z-score	IL-10	Proteobacteria	47.1933	0.052	-0.259771	121.06	12.4555	0.746	-60.826	90.3294	59.6489	0.094	-7.2216	128.737	0.735511	0.142	-2.31522	5.51473
Z-score	IL-10	Verrucomicrobia	-99.4462	0.242	-320.018	62.1969	-137.313	0.194	-328.769	65.2542	-236.759	0.056	-455.425	3.59053	0.386239	0.222	-0.734441	1.71719
Z-score	IL-10	Actinobacteria...7	356.276	0.034	15.3542	840.743	335.733	0.198	-179.513	883.267	692.009	0.002	191.262	1200.19	0.50666	0.036	0.0287398	1.56381
Z-score	IL-10	Deferribacteres...8	-10.316	0.988	-10765.5	10696.3	295.525	0.998	-18741.1	20525.1	285.209	0.982	-21197.6	24117.9	0.207896	0.69	-5.12804	6.68578
Z-score	IL-10	Cyanobacteria	5415.32	0.882	-61412	78339	4073.32	0.59	-10859	19941.4	9488.64	0.812	-58057.6	87113.9	0.923246	0.19	-3.01872	5.2813
Z-score	IL-10	Tenericutes	9085.07	0.004	1785.66	19459.2	-8137.94	0.84	-96167.5	85408.1	947.124	0.996	-88962	97374.5	-0.0081201	0.996	-3.03286	3.09304
Z-score	IL-10	Spirochaetes...11	-4463.51	0.922	-107849	108162	-16803.3	0.248	-43933.5	12027.1	-21266.8	0.642	-124519	93222.7	0.745165	0.32	-3.2666	4.87957
Z-score	IL-10	Bacteroidia	-7.93772	0.124	-22.4336	1.33926	-20.1072	0.034	-39.3994	-1.84181	-28.0449	0.002	-42.0509	-12.1246	0.264513	0.126	-0.0620874	0.878178
Z-score	IL-10	Bacilli	5.26987	0.848	-41.592	55.0817	12.7277	0.35	-13.4199	40.4971	17.9976	0.488	-36.6895	74.0257	0.533698	0.46	-4.83102	6.37433
Z-score	IL-10	Clostridia	-3.53173	0.932	-109.47	100	3.92385	0.958	-88.8544	102.125	0.392116	0.982	-138.829	139.708	0.474293	0.494	-5.04953	6.67622
Z-score	IL-10	Erysipelotrichi	12.5087	0.152	-4.73248	37.2214	46.9073	0.002	21.6591	73.7277	59.416	0	29.368	92.5257	0.194852	0.152	-0.0976475	0.512525
Z-score	IL-10	Deltaproteobacteria	88.4143	0.026	6.67574	209.59	21.1366	0.76	-112.186	162.683	109.551	0.11	-21.6111	242.406	0.740191	0.132	-2.60239	5.64488
Z-score	IL-10	Betaproteobacteria	20.8591	0.796	-132.207	184.725	49.8656	0.688	-188.089	303.016	70.7246	0.636	-205.598	372.606	0.263352	0.628	-3.14073	6.01146
Z-score	IL-10	Epsilonproteobacteria	89.9191	0.174	-39.3348	242.553	69.0928	0.438	-103.176	252.17	159.012	0.016	19.8395	292.404	0.556936	0.19	-0.32703	2.62816
Z-score	IL-10	Gammaproteobacteria	47.2071	0.784	-277.493	434.468	-330.625	0.104	-698.415	60.4354	-283.418	0.272	-739.032	287.981	0.0220727	0.96	-5.09476	6.29648
Z-score	IL-10	Verrucomicrobiae	-99.4462	0.242	-320.018	62.1969	-137.313	0.194	-328.769	65.2542	-236.759	0.056	-455.425	3.59053	0.386239	0.222	-0.734441	1.71719
Z-score	IL-10	Alphaproteobacteria	-368.989	0.074	-873.954	30.3826	-611.216	0.246	-1574.17	412.722	-980.205	0.032	-1731	-128.494	0.354185	0.106	-0.0775311	2.25239
Z-score	IL-10	Coriobacteriia	311.307	0.45	-481.99	1301.64	586.396	0.36	-647.672	1897.81	897.702	0.236	-576.977	2485.89	0.298748	0.438	-2.68149	2.81591
Z-score	IL-10	Actinobacteria...24	568.853	0.07	-42.7566	1533.97	197.547	0.72	-842.198	1302.45	766.401	0.196	-360.064	1970.25	0.610647	0.226	-3.66003	4.62284
Z-score	IL-10	Deferribacteres...25	-10.316	0.988	-10765.5	10696.3	295.525	0.998	-18741.1	20525.1	285.209	0.982	-21197.6	24117.9	0.207896	0.69	-5.12804	6.68578
Z-score	IL-10	4C0d-2	5415.32	0.882	-61412	78339	4073.32	0.59	-10859	19941.4	9488.64	0.812	-58057.6	87113.9	0.923246	0.19	-3.01872	5.2813
Z-score	IL-10	Mollicutes	9085.07	0.004	1785.66	19459.2	-8137.94	0.84	-96167.5	85408.1	947.124	0.996	-88962	97374.5	-0.0081201	0.996	-3.03286	3.09304
Z-score	IL-10	Spirochaetes...28	-4463.51	0.922	-107849	108162	-16803.3	0.248	-43933.5	12027.1	-21266.8	0.642	-124519	93222.7	0.745165	0.32	-3.2666	4.87957
Z-score	IL-10	Bacteroidales	-7.93772	0.124	-22.4336	1.33926	-20.1072	0.034	-39.3994	-1.84181	-28.0449	0.002	-42.0509	-12.1246	0.264513	0.126	-0.0620874	0.878178
Z-score	IL-10	Clostridiales	-3.53173	0.932	-109.47	100	3.92385	0.958	-88.8544	102.125	0.392116	0.982	-138.829	139.708	0.474293	0.494	-5.04953	6.67622
Z-score	IL-10	Erysipelotrichales	12.5087	0.152	-4.73248	37.2214	46.9073	0.002	21.6591	73.7277	59.416	0	29.368	92.5257	0.194852	0.152	-0.0976475	0.512525
Z-score	IL-10	Lactobacillales	-10.562	0.682	-66.5683	44.8291	13.3159	0.762	-71.5648	103.332	2.75389	0.988	-95.5444	111.619	0.236876	0.686	-6.63541	9.0903
Z-score	IL-10	Bacillales	21.4491	0.002	4.00963	45.7391	15.8237	0.362	-17.5363	51.275	37.2728	0.044	0.728839	76.8615	0.556016	0.046	0.0331106	2.59781
Z-score	IL-10	Desulfovibrionales	88.4025	0.026	6.67819	209.55	21.1357	0.76	-112.16	162.653	109.538	0.11	-21.6022	242.369	0.740184	0.132	-2.603	5.64294
Z-score	IL-10	Campylobacterales	89.9191	0.174	-39.3348	242.553	69.0928	0.438	-103.176	252.17	159.012	0.016	19.8395	292.404	0.556936	0.19	-0.32703	2.62816
Z-score	IL-10	Burkholderiales	29.7012	0.728	-128.65	208.494	60.9516	0.638	-185.088	322.619	90.6527	0.554	-197.286	399.169	0.276669	0.594	-4.86542	4.06889
Z-score	IL-10	Enterobacteriales	40.4976	0.804	-283.549	421.034	-326.936	0.092	-677.745	46.1114	-286.438	0.26	-729.557	269.944	0.0289951	0.952	-4.29467	6.9619
Z-score	IL-10	Verrucomicrobiales	-99.4462	0.242	-320.018	62.1969	-137.313	0.194	-328.769	65.2542	-236.759	0.056	-455.425	3.59053	0.386239	0.222	-0.734441	1.71719
Z-score	IL-10	Coriobacteriales	311.307	0.45	-481.99	1301.64	586.396	0.36	-647.672	1897.81	897.702	0.236	-576.977	2485.89	0.298748	0.438	-2.68149	2.81591
Z-score	IL-10	Sphingomonadales	-2009	0.028	-4249.77	-220.098	-3144.25	0.088	-6435.6	353.395	-5153.25	0	-7856.8	-2157.14	0.382003	0.028	0.0443619	1.16874
Z-score	IL-10	Actinomycetales	558.939	0.076	-63.8971	1536.26	198.993	0.71	-820.139	1281.99	757.932	0.196	-365.746	1959.54	0.605091	0.228	-3.23775	4.67465
Z-score	IL-10	RF32	-644.24	0.034	-1515.31	-18.3534	-609.121	0.61	-3197.19	2141.15	-1253.36	0.33	-3621.8	1382.18	0.301504	0.352	-4.96742	4.30928
Z-score	IL-10	Deferribacterales	-10.2797	0.988	-10768.2	10699.2	295.505	0.998	-18741	20525	285.225	0.982	-21196.9	24117.8	0.20793	0.69	-5.13586	6.67782
Z-score	IL-10	Pseudomonadales	1188.05	0.85	-10531.5	14487.6	1482.46	0.822	-9778.66	13449.3	2670.52	0.79	-12514.3	21844.7	0.44667	0.536	-5.23034	6.87268
Z-score	IL-10	Bifidobacteriales	-1386.92	0.662	-8408.84	5622.26	-494.915	0.886	-8571.57	8087.89	-1881.84	0.696	-11794.3	9330.94	0.374971	0.542	-5.47855	4.6933
Z-score	IL-10	YS2	5418.56	0.882	-61423.6	78362.3	4073.32	0.59	-10859	19941.4	9491.88	0.812	-58070.9	87137.4	0.923266	0.19	-3.01969	5.2705
Z-score	IL-10	RF39	7369.61	0.884	-86654.5	105993	-11774.2	0.454	-44949.9	23480.6	-4404.54	0.878	-100378	104211	0.811431	0.342	-4.05427	4.7842
Z-score	IL-10	S24-7	-6.72023	0.136	-19.3805	1.38378	-16.5047	0.024	-30.3209	-2.09161	-23.2249	0.002	-35.701	-9.07385	0.262999	0.138	-0.0764332	0.811225
Z-score	IL-10	Porphyromonadaceae	-2.92407	0.694	-19.8257	12.8339	4.96635	0.67	-17.2419	28.565	2.04228	0.888	-25.5394	31.2809	0.248896	0.706	-6.90783	6.6146
Z-score	IL-10	Bacteroidaceae	-11.1682	0.6	-59.2081	33.9222	-11.3067	0.662	-65.7139	45.9832	-22.4749	0.518	-89.9229	51.6099	0.358589	0.526	-4.7888	4.70308
Z-score	IL-10	Erysipelotrichaceae	12.5087	0.152	-4.73248	37.2214	46.9073	0.002	21.6591	73.7277	59.416	0	29.368	92.5257	0.194852	0.152	-0.0976475	0.512525
Z-score	IL-10	Lachnospiraceae	-8.58651	0.832	-93.0567	77.5392	0.21764	0.982	-72.3429	76.9133	-8.36887	0.868	-117.751	108.743	0.529521	0.456	-3.20908	6.07292
Z-score	IL-10	Lactobacillaceae	-10.8329	0.672	-67.3959	44.9308	9.79078	0.672	-35.5688	57.7252	-1.04207	0.936	-67.9818	72.5189	0.579716	0.508	-4.32995	8.88478
Z-score	IL-10	Staphylococcaceae	21.6416	0.002	4.07068	46.0979	15.9295	0.366	-18.1139	52.1071	37.5712	0.048	0.419461	77.9973	0.553438	0.05	0.011986	2.6313
Z-score	IL-10	Rikenellaceae	-114.235	0.282	-390.192	102.031	-259.029	0.188	-616.837	119.67	-373.264	0.08	-785.06	71.2274	0.270172	0.29	-0.927403	1.77763
Z-score	IL-10	Prevotellaceae	17.304	0.472	-29.3964	74.3189	-16.5487	0.758	-133.554	107.8	0.75533	0.998	-128.102	142.181	0.0943739	0.85	-4.32667	6.42064
Z-score	IL-10	Desulfovibrionaceae	88.3945	0.026	6.46517	209.935	21.293	0.758	-112.097	162.903	109.688	0.11	-21.2983	242.443	0.738985	0.132	-2.64225	5.57063
Z-score	IL-10	Helicobacteraceae	89.7888	0.174	-39.0208	241.795	69.1629	0.436	-102.634	251.738	158.952	0.016	19.8655	292.447	0.555864	0.19	-0.326203	2.62332
Z-score	IL-10	Alcaligenaceae	32.5196	0.708	-129.702	217.51	67.1309	0.6	-181.862	331.893	99.6505	0.516	-192.948	410.542	0.276688	0.584	-3.6144	4.49206
Z-score	IL-10	[Paraprevotellaceae]	-1.01573	0.988	-152.986	164.844	92.5325	0.002	36.787	151.519	91.5168	0.254	-65.2394	267.266	0.195247	0.758	-4.34429	11.1377
Z-score	IL-10	Enterobacteriaceae	40.4976	0.804	-283.549	421.034	-326.936	0.092	-677.745	46.1114	-286.438	0.26	-729.557	269.944	0.0289951	0.952	-4.29467	6.9619
Z-score	IL-10	Verrucomicrobiaceae	-99.4462	0.242	-320.018	62.1969	-137.313	0.194	-328.769	65.2542	-236.759	0.056	-455.425	3.59053	0.386239	0.222	-0.734441	1.71719
Z-score	IL-10	Ruminococcaceae	59.3239	0.874	-626.266	762.113	51.6392	0.56	-117.267	231.132	110.963	0.738	-578.619	888.96	0.887627	0.244	-4.84242	4.44409
Z-score	IL-10	[Odoribacteraceae]	-148.908	0.478	-648.08	303.68	-310.102	0.276	-849.064	263.336	-459.01	0.198	-1126.02	284.268	0.297784	0.432	-1.78869	2.9497
Z-score	IL-10	Coriobacteriaceae	311.307	0.45	-481.99	1301.64	586.396	0.36	-647.672	1897.81	897.702	0.236	-576.977	2485.89	0.298748	0.438	-2.68149	2.81591
Z-score	IL-10	Enterococcaceae	21.8577	0.994	-2126.52	2355.67	844.773	0	470.953	1242.14	866.631	0.386	-1222.74	3287.95	0.388873	0.608	-6.30822	11.482
Z-score	IL-10	Sphingomonadaceae	-2009	0.028	-4249.77	-220.098	-3144.25	0.088	-6435.6	353.395	-5153.25	0	-7856.8	-2157.14	0.382003	0.028	0.0443619	1.16874
Z-score	IL-10	Parabacteroides	-2.91836	0.694	-19.8151	12.8372	4.96448	0.67	-17.2473	28.5679	2.04611	0.888	-25.5396	31.2841	0.24894	0.706	-6.8669	6.61817
Z-score	IL-10	Bacteroides	-11.1682	0.6	-59.2081	33.9222	-11.3067	0.662	-65.7139	45.9832	-22.4749	0.518	-89.9229	51.6099	0.358589	0.526	-4.7888	4.70308
Z-score	IL-10	Allobaculum	12.8168	0.166	-5.14522	38.4075	47.0198	0.002	18.9264	76.8746	59.8367	0	27.0474	95.6836	0.199181	0.166	-0.114479	0.54587
Z-score	IL-10	Lactobacillus	-10.8802	0.67	-67.3144	44.6775	9.84532	0.676	-35.8729	58.155	-1.03491	0.936	-68.3445	72.8578	0.579046	0.506	-4.15775	9.54644
Z-score	IL-10	Staphylococcaceae_Staphylococcus	22.9049	0.002	4.30071	49.0224	16.9679	0.36	-18.7346	54.9086	39.8728	0.046	0.668202	82.3367	0.553251	0.048	0.032554	2.56247
Z-score	IL-10	Blautia	-18.1324	0.682	-117.112	77.1085	-0.00436247	0.974	-125.686	133.578	-18.1368	0.798	-170.608	150.75	0.348975	0.576	-3.78698	5.80909
Z-score	IL-10	Prevotella	17.5598	0.452	-28.5917	73.8386	-16.6242	0.758	-135.45	109.691	0.935586	0.998	-128.629	144.792	0.088886	0.858	-4.17395	5.99335
Z-score	IL-10	Sutterella	32.6545	0.708	-129.654	217.73	67.1082	0.6	-182.213	332.219	99.7627	0.516	-193.178	410.995	0.276736	0.584	-3.61423	4.50216
Z-score	IL-10	Helicobacter	83.4427	0.154	-29.7993	221.695	72.0055	0.362	-81.774	235.461	155.448	0.012	20.538	284.8	0.533279	0.166	-0.272658	2.36673
Z-score	IL-10	[Prevotella]	-0.0603316	0.996	-160.977	175.764	92.8808	0.002	39.1926	149.65	92.8204	0.26	-74.0545	274.417	0.213898	0.744	-4.81537	8.15661
Z-score	IL-10	Desulfovibrio	123.734	0.004	17.9993	270.118	-1.87632	0.944	-162.683	169.005	121.857	0.16	-41.0189	294.518	0.900395	0.164	-5.70134	7.15813
Z-score	IL-10	Akkermansia	-99.4462	0.242	-320.018	62.1969	-137.313	0.194	-328.769	65.2542	-236.759	0.056	-455.425	3.59053	0.386239	0.222	-0.734441	1.71719
Z-score	IL-10	Lachnospiraceae_Clostridium	182.565	0.088	-19.5231	512.651	171.925	0.19	-84.9277	444.874	354.491	0.028	29.3748	706.276	0.490854	0.104	-0.229444	1.55909
Z-score	IL-10	Butyricimonas	-238.605	0.074	-603.401	18.5828	-470.948	0.092	-966.967	56.4724	-709.553	0.02	-1234.55	-142.577	0.314183	0.086	-0.090432	1.12909
Z-score	IL-10	Oscillospira	82.5156	0.828	-649.382	929.303	81.29	0.376	-96.5944	270.486	163.806	0.66	-557.123	1020.21	0.851773	0.244	-4.30318	5.23309
Z-score	IL-10	Odoribacter	291.623	0.244	-209.592	951.034	409.081	0.342	-426.375	1296.9	700.704	0.16	-280.597	1758.14	0.35402	0.288	-1.507	3.29001
Z-score	IL-10	Shigella	637.023	0.204	-259.618	1759.17	170.954	0.832	-1227.23	1656.74	807.976	0.086	-94.85	1630.05	0.720692	0.29	-3.73971	8.42914
Z-score	IL-10	[Eubacterium]	465.83	0.14	-90.4893	1385.37	536.886	0.418	-728.671	1881.75	1002.72	0.134	-314.564	2347.16	0.395548	0.226	-1.44816	4.28614
Z-score	IL-10	Alistipes	1395.01	0.008	179.895	3060	699.586	0.378	-861.705	2358.72	2094.59	0.004	456.825	3744.81	0.659957	0.012	0.108528	2.03028
Z-score	IL-10	Enterococcus	-12.864	0.988	-2147.35	2292.09	848.188	0	517.789	1199.55	835.324	0.392	-1250.07	3276.96	0.37364	0.62	-6.88893	8.82629
Z-score	IL-10	Staphylococcus_sciuri	24.4164	0.002	4.5612	51.7779	17.6406	0.37	-20.3572	58.0197	42.057	0.046	0.733162	86.7484	0.560972	0.048	0.0257614	2.59379
Z-score	IL-10	Blautia_producta	-18.1054	0.686	-117.423	77.4386	0.0865937	0.974	-126.014	134.121	-18.0188	0.798	-170.989	151.421	0.349337	0.576	-3.88601	5.90928
Z-score	IL-10	Bacteroides_acidifaciens	-43.5251	0.158	-122.862	13.101	-40.5853	0.526	-177.9	105.056	-84.1104	0.272	-230.244	72.6909	0.36983	0.314	-2.34626	4.51585
Z-score	IL-10	Bacteroides_caccae	-71.9519	0.082	-185.064	4.62544	-72.7518	0.318	-215.349	78.3323	-144.704	0.048	-269.77	-1.69065	0.443368	0.11	-0.119327	2.46588
Z-score	IL-10	Desulfovibrio_C21_c20	132.487	0.004	20.6259	287.342	-4.40593	0.92	-176.489	178.46	128.081	0.17	-49.5383	317.37	0.912263	0.174	-5.56974	8.65016
Z-score	IL-10	Akkermansia_muciniphila	-99.4462	0.242	-320.018	62.1969	-137.313	0.194	-328.769	65.2542	-236.759	0.056	-455.425	3.59053	0.386239	0.222	-0.734441	1.71719
Z-score	IL-10	Clostridium_aldenense	182.157	0.102	-18.3537	510.378	190.093	0.13	-55.1339	450.686	372.25	0.016	60.2551	713.312	0.46641	0.11	-0.155288	1.29055
Z-score	IL-10	Parabacteroides_distasonis	-259.677	0.146	-726.118	67.8388	-421.244	0.21	-1026.82	222.886	-680.921	0.054	-1255.98	7.90422	0.345116	0.152	-0.337787	1.75065
Z-score	IL-10	[Eubacterium]_dolichum	465.83	0.14	-90.4893	1385.37	536.886	0.418	-728.671	1881.75	1002.72	0.134	-314.564	2347.16	0.395548	0.226	-1.44816	4.28614
Z-score	IL-10	Enterococcus_casseliflavus	-41.5841	0.966	-2037.25	2115.57	839.563	0	559.503	1137.49	797.979	0.382	-1166.16	3031.17	0.33891	0.652	-8.00845	8.24406
Z-score	IL-10	Coprobacillus_cateniformis	150.876	0.77	-790.403	1179.77	559.116	0.298	-498.099	1682.58	709.992	0.324	-712.596	2128.8	0.252846	0.598	-4.50153	5.83963
Z-score	IL-10	Sphingomonas_yabuuchiae	-2009	0.028	-4249.77	-220.098	-3144.25	0.088	-6435.6	353.395	-5153.25	0	-7856.8	-2157.14	0.382003	0.028	0.0443619	1.16874
Z-score	IL-10	Alistipes_indistinctus	1202.34	0.172	-526.772	3222.72	1910.55	0.13	-549.249	4524.49	3112.89	0	1193.63	4915.82	0.377605	0.172	-0.160279	1.30313
Z-score	IL-10	Corynebacterium_stationis	688.135	0.06	-38.0547	1826.22	270.311	0.672	-947.294	1564.21	958.446	0.178	-376.774	2412.18	0.610597	0.202	-3.36383	4.59732
Z-score	IL-10	Clostridium_cocleatum	403.926	0.72	-1736.95	2888.96	15.5844	0.984	-2198.39	2368.32	419.511	0.824	-2479.17	3945.41	0.464008	0.556	-4.78028	7.56568
Z-score	IL-10	Jeotgalicoccus_psychrophilus	656.252	0.022	54.5121	1594.78	357.504	0.604	-984.418	1783.52	1013.76	0.198	-423.604	2574.16	0.535979	0.208	-4.49889	4.20603
Z-score	IL-10	[Clostridium]_difficile	1241.16	0.082	-146.379	3345.83	2269.25	0.192	-1131.44	5883.06	3510.42	0.036	164.99	6746.03	0.324876	0.11	-0.174291	2.19113
Z-score	IL-10	Lactobacillus_vaginalis	1103.12	0.15	-395.544	3327.49	2180.21	0.206	-1215.76	5788.98	3283.32	0.078	-406.417	7108.55	0.294347	0.184	-0.748097	2.04338
Z-score	IL-10	Mucispirillum_schaedleri	2.88625	0.994	-13137.3	12976.7	332.043	0.998	-20770	22756.5	334.929	0.976	-24226.4	26728.8	0.228308	0.67	-5.68016	5.4871
Z-score	IL-10	Robinsoniella_peoriensis	-1204.06	0.22	-3664.38	581.83	-1087.76	0.454	-4127.08	2142.03	-2291.82	0.182	-5397.88	1365.27	0.426847	0.27	-2.02246	4.02256
Z-score	IFN-γ	Bacteroidetes	-11.9616	0.016	-26.8437	-0.929244	-16.1114	0.082	-35.2952	1.94078	-28.0731	0.002	-41.948	-12.0062	0.414591	0.018	0.0313567	1.10969
Z-score	IFN-γ	Firmicutes	14.5946	0.008	2.5747	31.0674	13.0979	0.35	-13.9811	41.8294	27.6924	0.014	4.53391	51.2444	0.516802	0.022	0.0578352	2.6769
Z-score	IFN-γ	Proteobacteria	19.3155	0.472	-34.541	82.9742	40.2093	0.078	-4.69241	87.5482	59.5248	0.086	-6.11788	147.516	0.335801	0.426	-2.04905	1.74497
Z-score	IFN-γ	Verrucomicrobia	-209.792	0.018	-464.985	-18.9043	-27.3316	0.748	-213.328	169.484	-237.124	0.04	-461.665	-13.3767	0.847986	0.05	0.00614385	2.66458
Z-score	IFN-γ	Actinobacteria...7	451.737	0.036	23.7082	1030.39	244.884	0.468	-400.424	930.638	696.621	0.058	-35.1938	1476.47	0.627289	0.074	-0.402918	3.10442
Z-score	IFN-γ	Deferribacteres...8	-329.376	0.948	-11766.9	11460.1	599.4	0.974	-17173	19485.5	270.024	0.972	-20576.5	23220	0.267224	0.636	-6.14604	5.84626
Z-score	IFN-γ	Cyanobacteria	1096.49	0.97	-44152.5	49862.2	8539.46	0.19	-4191.79	22068.5	9635.95	0.676	-34915.6	61023.7	0.76494	0.334	-6.90358	6.66993
Z-score	IFN-γ	Tenericutes	3456.21	0.91	-54442.1	67184.1	-1569.11	0.948	-147179	153166	1887.1	0.994	-153876	181096	0.118806	0.792	-4.39463	3.26887
Z-score	IFN-γ	Spirochaetes...11	-2530.86	0.936	-80784.5	76440.7	-18002.9	0.426	-63401.9	30241.1	-20533.8	0.64	-109139	75131	0.570818	0.424	-5.21552	6.47275
Z-score	IFN-γ	Bacteroidia	-11.9616	0.016	-26.8437	-0.929244	-16.1114	0.082	-35.2952	1.94078	-28.0731	0.002	-41.948	-12.0062	0.414591	0.018	0.0313567	1.10969
Z-score	IFN-γ	Bacilli	17.5048	0.11	-4.34254	45.3572	0.998585	0.994	-46.6415	51.5692	18.5033	0.476	-33.0432	73.7761	0.486751	0.47	-11.3989	6.36886
Z-score	IFN-γ	Clostridia	4.12431	0.922	-71.2553	84.0853	-3.27056	0.916	-110.852	110.578	0.853746	0.974	-127.511	138.136	0.311527	0.636	-6.87101	6.9025
Z-score	IFN-γ	Erysipelotrichi	18.2587	0.288	-12.0374	66.0859	41.0114	0.01	11.8047	72.0697	59.27	0.002	15.6155	109.774	0.279647	0.286	-0.417895	0.725839
Z-score	IFN-γ	Deltaproteobacteria	42.5024	0.342	-48.6221	153.235	66.9723	0.122	-19.3284	158.29	109.475	0.08	-13.0881	262.245	0.390084	0.306	-1.47179	1.7729
Z-score	IFN-γ	Betaproteobacteria	-81.7313	0.204	-229.339	38.046	152.719	0.192	-80.0344	399.89	70.988	0.62	-188.746	354.103	-0.211447	0.8	-8.06829	12.2208
Z-score	IFN-γ	Epsilonproteobacteria	72.7952	0.074	-10.3289	184.713	86.5022	0.096	-15.0487	194.403	159.297	0.014	24.5552	320.612	0.437349	0.088	-0.23811	1.16809
Z-score	IFN-γ	Gammaproteobacteria	-192.337	0.262	-587.132	149	-87.9691	0.722	-612.459	469.581	-280.306	0.344	-858.903	385.36	0.47161	0.394	-4.41493	4.85521
Z-score	IFN-γ	Verrucomicrobiae	-209.792	0.018	-464.985	-18.9043	-27.3316	0.748	-213.328	169.484	-237.124	0.04	-461.665	-13.3767	0.847986	0.05	0.00614385	2.66458
Z-score	IFN-γ	Alphaproteobacteria	-500.325	0.01	-1026.72	-104.132	-480.527	0.324	-1405.68	503.005	-980.852	0.032	-1746.82	-120.561	0.4759	0.042	0.0324603	2.58606
Z-score	IFN-γ	Coriobacteriia	947.566	0.01	214.599	1963.61	-56.4006	0.896	-1087.41	1039.22	891.165	0.156	-297.34	2195.16	0.961033	0.162	-6.36082	7.65525
Z-score	IFN-γ	Actinobacteria...24	391.441	0.094	-88.5837	987.211	372.865	0.25	-270.844	1056.92	764.305	0.062	-36.0396	1703.08	0.488534	0.124	-0.671525	2.04744
Z-score	IFN-γ	Deferribacteres...25	-329.376	0.948	-11766.9	11460.1	599.4	0.974	-17173	19485.5	270.024	0.972	-20576.5	23220	0.267224	0.636	-6.14604	5.84626
Z-score	IFN-γ	4C0d-2	1096.49	0.97	-44152.5	49862.2	8539.46	0.19	-4191.79	22068.5	9635.95	0.676	-34915.6	61023.7	0.76494	0.334	-6.90358	6.66993
Z-score	IFN-γ	Mollicutes	3456.21	0.91	-54442.1	67184.1	-1569.11	0.948	-147179	153166	1887.1	0.994	-153876	181096	0.118806	0.792	-4.39463	3.26887
Z-score	IFN-γ	Spirochaetes...28	-2530.86	0.936	-80784.5	76440.7	-18002.9	0.426	-63401.9	30241.1	-20533.8	0.64	-109139	75131	0.570818	0.424	-5.21552	6.47275
Z-score	IFN-γ	Bacteroidales	-11.9616	0.016	-26.8437	-0.929244	-16.1114	0.082	-35.2952	1.94078	-28.0731	0.002	-41.948	-12.0062	0.414591	0.018	0.0313567	1.10969
Z-score	IFN-γ	Clostridiales	4.12431	0.922	-71.2553	84.0853	-3.27056	0.916	-110.852	110.578	0.853746	0.974	-127.511	138.136	0.311527	0.636	-6.87101	6.9025
Z-score	IFN-γ	Erysipelotrichales	18.2587	0.288	-12.0374	66.0859	41.0114	0.01	11.8047	72.0697	59.27	0.002	15.6155	109.774	0.279647	0.286	-0.417895	0.725839
Z-score	IFN-γ	Lactobacillales	18.5614	0.836	-135.021	182.294	-17.3133	0.246	-44.8479	11.9226	1.24804	0.984	-155.272	173.883	0.93235	0.204	-3.26061	5.15228
Z-score	IFN-γ	Bacillales	16.225	0.05	0.187919	36.1344	21.0952	0.168	-9.08635	52.9845	37.3202	0.032	2.77783	76.1499	0.417545	0.082	-0.148653	1.74746
Z-score	IFN-γ	Desulfovibrionales	42.5002	0.342	-48.6077	153.215	66.9621	0.122	-19.3331	158.274	109.462	0.08	-13.0834	262.219	0.390086	0.306	-1.47114	1.77434
Z-score	IFN-γ	Campylobacterales	72.7952	0.074	-10.3289	184.713	86.5022	0.096	-15.0487	194.403	159.297	0.014	24.5552	320.612	0.437349	0.088	-0.23811	1.16809
Z-score	IFN-γ	Burkholderiales	-70.7953	0.274	-222.598	59.6258	161.755	0.19	-78.9583	417.478	90.9596	0.524	-179.861	391.525	-0.172127	0.766	-7.92521	10.5333
Z-score	IFN-γ	Enterobacteriales	-201.737	0.22	-586.717	119.094	-81.2776	0.736	-602.94	473.311	-283.014	0.332	-856.872	364.29	0.489956	0.364	-4.07255	7.41279
Z-score	IFN-γ	Verrucomicrobiales	-209.792	0.018	-464.985	-18.9043	-27.3316	0.748	-213.328	169.484	-237.124	0.04	-461.665	-13.3767	0.847986	0.05	0.00614385	2.66458
Z-score	IFN-γ	Coriobacteriales	947.566	0.01	214.599	1963.61	-56.4006	0.896	-1087.41	1039.22	891.165	0.156	-297.34	2195.16	0.961033	0.162	-6.36082	7.65525
Z-score	IFN-γ	Sphingomonadales	-1357.49	0.138	-3319.37	402.724	-3783.41	0.042	-7091.48	-268.003	-5140.9	0.012	-8677.92	-1162.77	0.251636	0.142	-0.162323	0.803237
Z-score	IFN-γ	Actinomycetales	391.499	0.102	-97.4413	995.955	364.371	0.26	-272.885	1041.57	755.871	0.064	-42.0241	1699.09	0.493354	0.126	-0.740392	2.02578
Z-score	IFN-γ	RF32	-1097.02	0.016	-2393.37	-97.4639	-166.4	0.87	-2532.31	2347.79	-1263.42	0.284	-3400.45	1102.26	0.607908	0.292	-8.11627	6.54072
Z-score	IFN-γ	Deferribacterales	-329.344	0.948	-11768.9	11462.5	599.393	0.974	-17173.2	19485.7	270.049	0.972	-20578	23221.6	0.267265	0.636	-6.17088	5.84396
Z-score	IFN-γ	Pseudomonadales	4181.62	0.052	-47.8151	9794.64	-1481.14	0.756	-11964.3	9658.94	2700.48	0.654	-8593.24	15137.5	0.503241	0.638	-7.83227	12.0395
Z-score	IFN-γ	Bifidobacteriales	-1892.42	0.564	-9230.94	5406.07	22.0344	0.976	-8173.4	8731.05	-1870.39	0.716	-12192.2	9845.36	0.468465	0.528	-4.26467	5.16093
Z-score	IFN-γ	YS2	1099.54	0.97	-44169.4	49888.7	8539.66	0.19	-4191.77	22068.9	9639.2	0.676	-34932.7	61048.7	0.765036	0.334	-6.90716	6.66158
Z-score	IFN-γ	RF39	3596.57	0.944	-86621.1	98898.1	-7842.74	0.628	-42532.6	29021	-4246.17	0.894	-97559.8	99488	0.824661	0.302	-5.34431	5.49119
Z-score	IFN-γ	S24-7	-12.3062	0	-25.532	-2.36493	-10.8926	0.054	-21.7447	0.0526595	-23.1988	0	-34.9819	-11.0541	0.519085	0	0.119967	1.00326
Z-score	IFN-γ	Porphyromonadaceae	-1.89889	0.838	-22.2296	18.2337	3.90592	0.74	-18.082	27.1043	2.00703	0.922	-26.3028	33.0067	0.403564	0.564	-5.33727	5.9197
Z-score	IFN-γ	Bacteroidaceae	-38.7733	0.002	-79.1021	-7.26325	16.3316	0.56	-37.1177	72.8452	-22.4418	0.412	-75.972	34.6995	1.04432	0.414	-11.9879	17.5766
Z-score	IFN-γ	Erysipelotrichaceae	18.2587	0.288	-12.0374	66.0859	41.0114	0.01	11.8047	72.0697	59.27	0.002	15.6155	109.774	0.279647	0.286	-0.417895	0.725839
Z-score	IFN-γ	Lachnospiraceae	-6.49828	0.584	-32.816	18.7617	-0.508662	0.972	-122.633	128.724	-7.00694	0.896	-130.761	129.927	0.037325	0.888	-2.93158	2.43959
Z-score	IFN-γ	Lactobacillaceae	16.0208	0.828	-112.379	153.071	-17.3738	0.408	-58.7835	26.6311	-1.35302	0.946	-134.849	147.327	0.850783	0.298	-4.66988	5.77775
Z-score	IFN-γ	Staphylococcaceae	16.2796	0.05	0.0856162	36.4306	21.3334	0.168	-9.27782	53.6712	37.6129	0.034	2.6214	76.9326	0.414342	0.084	-0.165432	1.74988
Z-score	IFN-γ	Rikenellaceae	-116.444	0.368	-406.038	146.66	-258.188	0.094	-536.511	36.3971	-374.632	0.062	-746.978	14.4132	0.30248	0.342	-1.46704	1.27024
Z-score	IFN-γ	Prevotellaceae	23.5859	0.766	-118.83	177.513	-23.9025	0.516	-103.195	60.3601	-0.316519	0.96	-164.247	175.11	0.729903	0.406	-5.8305	7.73875
Z-score	IFN-γ	Desulfovibrionaceae	42.547	0.342	-48.4503	153.172	67.0641	0.122	-19.1554	158.297	109.611	0.08	-12.8185	262.229	0.389617	0.306	-1.45888	1.76201
Z-score	IFN-γ	Helicobacteraceae	72.7143	0.074	-10.401	184.57	86.5232	0.096	-14.9856	194.379	159.237	0.014	24.4961	320.601	0.437035	0.088	-0.239995	1.16757
Z-score	IFN-γ	Alcaligenaceae	-65.5444	0.318	-220.341	68.8651	165.508	0.188	-79.1604	425.472	99.9635	0.484	-176.17	409.215	-0.148884	0.762	-9.02127	11.039
Z-score	IFN-γ	[Paraprevotellaceae]	119.482	0.02	16.9169	240.316	-27.55	0.63	-150.985	103.683	91.9315	0.064	-5.78846	186.17	1.24846	0.084	-4.0626	7.43856
Z-score	IFN-γ	Enterobacteriaceae	-201.737	0.22	-586.717	119.094	-81.2776	0.736	-602.94	473.311	-283.014	0.332	-856.872	364.29	0.489956	0.364	-4.07255	7.41279
Z-score	IFN-γ	Verrucomicrobiaceae	-209.792	0.018	-464.985	-18.9043	-27.3316	0.748	-213.328	169.484	-237.124	0.04	-461.665	-13.3767	0.847986	0.05	0.00614385	2.66458
Z-score	IFN-γ	Ruminococcaceae	174.251	0.54	-357.17	806.196	-59.4619	0.684	-364.689	264.889	114.789	0.724	-520.449	749	0.843565	0.372	-6.0612	7.55237
Z-score	IFN-γ	[Odoribacteraceae]	-516.174	0.008	-1072.5	-83.7311	55.1199	0.838	-411.195	551.127	-461.055	0.122	-1052.01	139.796	1.02262	0.13	-2.79037	5.95839
Z-score	IFN-γ	Coriobacteriaceae	947.566	0.01	214.599	1963.61	-56.4006	0.896	-1087.41	1039.22	891.165	0.156	-297.34	2195.16	0.961033	0.162	-6.36082	7.65525
Z-score	IFN-γ	Enterococcaceae	603.955	0.016	102.68	1345.43	314.144	0.83	-2272.24	3062.63	918.099	0.502	-1795.46	3972.27	0.317131	0.494	-3.80472	5.42903
Z-score	IFN-γ	Sphingomonadaceae	-1357.49	0.138	-3319.37	402.724	-3783.41	0.042	-7091.48	-268.003	-5140.9	0.012	-8677.92	-1162.77	0.251636	0.142	-0.162323	0.803237
Z-score	IFN-γ	Parabacteroides	-1.88959	0.838	-22.2187	18.2443	3.90028	0.74	-18.0854	27.0953	2.01069	0.92	-26.3008	33.0109	0.401168	0.566	-5.67908	5.85999
Z-score	IFN-γ	Bacteroides	-38.7733	0.002	-79.1021	-7.26325	16.3316	0.56	-37.1177	72.8452	-22.4418	0.412	-75.972	34.6995	1.04432	0.414	-11.9879	17.5766
Z-score	IFN-γ	Allobaculum	19.1034	0.32	-15.4632	73.1041	40.5926	0.028	6.61472	76.6882	59.696	0.016	9.82935	115.07	0.291224	0.308	-0.673334	0.867865
Z-score	IFN-γ	Lactobacillus	16.0695	0.828	-112.264	153.048	-17.429	0.4	-58.5783	26.2993	-1.35944	0.946	-134.704	147.228	0.847893	0.298	-4.77025	5.68643
Z-score	IFN-γ	Staphylococcaceae_Staphylococcus	17.2479	0.054	-0.0468438	38.8574	22.6745	0.162	-9.58891	56.7476	39.9224	0.032	2.92912	81.435	0.412503	0.086	-0.171736	1.71503
Z-score	IFN-γ	Blautia	-8.52899	0.626	-46.548	28.7128	-8.27626	0.902	-182.921	177.38	-16.8053	0.828	-196.315	180.028	0.0433631	0.862	-3.12429	2.42638
Z-score	IFN-γ	Prevotella	23.9987	0.766	-122.829	182.468	-24.1484	0.522	-105.544	62.3486	-0.14974	0.962	-169.181	180.157	0.731158	0.404	-5.17395	7.75233
Z-score	IFN-γ	Sutterella	-65.4322	0.318	-220.277	69.1716	165.507	0.188	-79.4153	425.743	100.075	0.484	-176.4	409.668	-0.147945	0.762	-9.02409	11.0748
Z-score	IFN-γ	Helicobacter	70.5134	0.068	-8.05307	179.214	85.2386	0.092	-12.2971	188.961	155.752	0.014	27.8172	309.219	0.432993	0.082	-0.189991	1.11416
Z-score	IFN-γ	[Prevotella]	116.77	0.012	21.5241	233.329	-23.2659	0.696	-148.484	109.845	93.504	0.088	-10.9406	195.019	1.19446	0.1	-5.03593	7.19544
Z-score	IFN-γ	Desulfovibrio	56.5853	0.266	-46.113	182.494	65.1367	0.192	-33.7763	169.838	121.722	0.092	-17.9772	299.123	0.458905	0.246	-1.21162	2.4198
Z-score	IFN-γ	Akkermansia	-209.792	0.018	-464.985	-18.9043	-27.3316	0.748	-213.328	169.484	-237.124	0.04	-461.665	-13.3767	0.847986	0.05	0.00614385	2.66458
Z-score	IFN-γ	Lachnospiraceae_Clostridium	112.57	0.344	-129.752	416.04	242.286	0.018	47.0541	449.874	354.856	0.018	45.8864	759.688	0.31061	0.338	-1.04849	0.767965
Z-score	IFN-γ	Butyricimonas	-454.19	0	-886.762	-111.247	-253.729	0.394	-838.663	368.082	-707.919	0.038	-1298.77	-89.5275	0.611915	0.038	0.0806812	2.35401
Z-score	IFN-γ	Oscillospira	198.439	0.238	-128.233	608.584	-25.1882	0.898	-548.198	530.596	173.25	0.592	-434.911	802.769	0.509292	0.498	-6.34476	7.83354
Z-score	IFN-γ	Odoribacter	64.517	0.862	-570.215	760.67	636.283	0.106	-126.866	1447.27	700.8	0.166	-241.03	1788.14	0.139832	0.764	-3.12324	2.97041
Z-score	IFN-γ	Shigella	624.735	0.012	88.9212	1353.54	179.18	0.584	-460.669	859.13	803.915	0.042	28.1836	1669.6	0.759706	0.05	0.00361576	3.02133
Z-score	IFN-γ	[Eubacterium]	610.064	0.21	-347.632	1804.68	381.313	0.23	-230.876	1031.87	991.377	0.076	-118.262	2287.27	0.598241	0.166	-0.748	1.93785
Z-score	IFN-γ	Alistipes	581.928	0.266	-466.133	1828.29	1523.45	0.042	128.167	3006.18	2105.38	0.012	392.713	3977.24	0.263108	0.266	-0.504765	0.848727
Z-score	IFN-γ	Enterococcus	599.829	0.052	-0.400374	1510.45	289.782	0.862	-2420.03	3169.43	889.611	0.536	-1989.14	4171.81	0.305582	0.536	-4.32554	5.19119
Z-score	IFN-γ	Staphylococcus_sciuri	17.6474	0.052	-0.0290279	39.5224	24.3822	0.11	-5.50665	55.9661	42.0296	0.014	6.76694	81.2473	0.403731	0.066	-0.0482628	1.25271
Z-score	IFN-γ	Blautia_producta	-8.49895	0.64	-46.8249	29.0557	-8.18983	0.902	-183.218	177.878	-16.6888	0.83	-196.616	180.555	0.0422833	0.854	-3.37536	2.32088
Z-score	IFN-γ	Bacteroides_acidifaciens	-92.6989	0	-177.114	-25.1834	8.28278	0.91	-115.148	138.983	-84.4161	0.214	-209.584	47.8361	0.903651	0.214	-10.6821	10.2193
Z-score	IFN-γ	Bacteroides_caccae	-103.339	0.016	-219.167	-15.8905	-41.5201	0.484	-172.481	97.0987	-144.859	0.028	-264.529	-17.9576	0.686903	0.044	0.0408282	2.78894
Z-score	IFN-γ	Desulfovibrio_C21_c20	58.4319	0.288	-52.3875	193.408	69.4754	0.208	-38.5087	183.841	127.907	0.102	-23.1032	318.546	0.451887	0.266	-1.49599	2.19042
Z-score	IFN-γ	Akkermansia_muciniphila	-209.792	0.018	-464.985	-18.9043	-27.3316	0.748	-213.328	169.484	-237.124	0.04	-461.665	-13.3767	0.847986	0.05	0.00614385	2.66458
Z-score	IFN-γ	Clostridium_aldenense	114.467	0.326	-123.137	412.092	258.43	0.01	65.9241	463.088	372.896	0.01	69.6156	778.28	0.296854	0.328	-0.871933	0.683016
Z-score	IFN-γ	Parabacteroides_distasonis	-354.045	0.054	-835.595	0.83813	-325.793	0.34	-983.893	374.308	-679.838	0.058	-1282.44	24.5575	0.479242	0.084	-0.156375	2.64866
Z-score	IFN-γ	[Eubacterium]_dolichum	610.064	0.21	-347.632	1804.68	381.313	0.23	-230.876	1031.87	991.377	0.076	-118.262	2287.27	0.598241	0.166	-0.748	1.93785
Z-score	IFN-γ	Enterococcus_casseliflavus	585.674	0.106	-163.743	1644.6	265.714	0.87	-2414.56	3113.97	851.387	0.554	-1977.68	4163.06	0.293335	0.572	-3.18565	5.63813
Z-score	IFN-γ	Coprobacillus_cateniformis	131.883	0.752	-630.563	966.337	580.523	0.31	-561.592	1794.22	712.406	0.302	-630.558	2178.21	0.195847	0.67	-6.58127	2.66165
Z-score	IFN-γ	Sphingomonas_yabuuchiae	-1357.49	0.138	-3319.37	402.724	-3783.41	0.042	-7091.48	-268.003	-5140.9	0.012	-8677.92	-1162.77	0.251636	0.142	-0.162323	0.803237
Z-score	IFN-γ	Alistipes_indistinctus	1145.45	0.01	206.294	2477.09	1973.25	0.032	253.369	3800.91	3118.69	0	1297.75	5089.79	0.3588	0.01	0.0728814	0.864488
Z-score	IFN-γ	Corynebacterium_stationis	477.082	0.086	-88.312	1175.39	478.741	0.22	-274.844	1279.55	955.824	0.046	17.4375	2053.8	0.475609	0.108	-0.517547	1.81539
Z-score	IFN-γ	Clostridium_cocleatum	-379.671	0.638	-2114.42	1338.29	817.433	0.568	-1905.21	3710.71	437.762	0.8	-2632.88	3939.94	0.150265	0.806	-6.80827	5.23328
Z-score	IFN-γ	Jeotgalicoccus_psychrophilus	494.35	0.07	-55.0448	1172.65	519.911	0.378	-624.15	1735.67	1014.26	0.126	-265.264	2445.92	0.439256	0.172	-1.85825	3.42942
Z-score	IFN-γ	[Clostridium]_difficile	1720.99	0.066	-144.127	4283.92	1769.25	0.128	-503.677	4184.62	3490.24	0.018	625.327	6587.41	0.466713	0.076	-0.149488	1.31089
Z-score	IFN-γ	Lactobacillus_vaginalis	2369.65	0.098	-584.617	6109.14	873.14	0.308	-831.47	2684.58	3242.79	0.054	-79.2448	7241.71	0.725923	0.076	-0.270423	1.71303
Z-score	IFN-γ	Mucispirillum_schaedleri	-315.697	0.956	-13769.1	13619.2	634.608	0.976	-19083.1	21587.9	318.911	0.97	-23544.3	26084.7	0.29976	0.61	-5.79943	5.37855
Z-score	IFN-γ	Robinsoniella_peoriensis	-1010.88	0.562	-5077.26	2906.36	-1324.22	0.048	-2558.34	-12.7552	-2335.1	0.204	-6208.37	1687.7	0.497932	0.362	-4.30258	3.44249
